# Supplementary material for: Climatic stability drives latitudinal trends in range size and richness of woody plants in the Western Ghats, India
Source: PLoS One. 2020 Jul 16;15(7):e0235733. doi: 10.1371/journal.pone.0235733 (PMC7365598; doi:10.1371/journal.pone.0235733)
Supplement: S1 Appendix — Species occurrence data for 156 plots along with GPS location and elevation. (XLSX) [file pone.0235733.s001.xlsx]

## Sheet: WGData_Navendu
Sr	Plot_ID	Sheet_Name	Species	Latitude	Longitude	Elevation
1	Ach01	Kotavasala10	Chionanthus linocieroides	9.07178	77.1901	317
2	Ach01	Kotavasala10	Chionanthus linocieroides	9.07178	77.1901	317
3	Ach01	Kotavasala10	Mitrephora grandiflora	9.07178	77.1901	317
4	Ach01	Kotavasala10	Diospyros barberi	9.07178	77.1901	317
5	Ach01	Kotavasala10	Dimocarpus longan	9.07178	77.1901	317
6	Ach01	Kotavasala10	Ixora brachiata	9.07178	77.1901	317
7	Ach01	Kotavasala10	Capparis rheedii	9.07178	77.1901	317
8	Ach01	Kotavasala10	Leea indica	9.07178	77.1901	317
9	Ach01	Kotavasala10	Memecylon subsessile	9.07178	77.1901	317
10	Ach01	Kotavasala10	Orophea thomsoni	9.07178	77.1901	317
11	Ach01	Kotavasala10	Dimorphocalyx beddomei	9.07178	77.1901	317
12	Ach01	Kotavasala10	Mallotus rhamnifolius	9.07178	77.1901	317
13	Ach01	Kotavasala10	Drypetes gardnerii	9.07178	77.1901	317
14	Ach01	Kotavasala10	Diospyros assimilis	9.07178	77.1901	317
15	Ach01	Kotavasala10	Mimusops elengi	9.07178	77.1901	317
16	Ach01	Kotavasala10	Atalantia racemosa	9.07178	77.1901	317
17	Ach01	Kotavasala10	Dimorphocalyx beddomei	9.07178	77.1901	317
18	Ach01	Kotavasala10	Dimocarpus longan	9.07178	77.1901	317
19	Ach01	Kotavasala10	Mallotus rhamnifolius	9.07178	77.1901	317
20	Ach01	Kotavasala10	Mallotus rhamnifolius	9.07178	77.1901	317
21	Ach01	Kotavasala10	Dimocarpus longan	9.07178	77.1901	317
22	Ach01	Kotavasala10	Rutaceae	9.07178	77.1901	317
23	Ach01	Kotavasala10	Dimorphocalyx beddomei	9.07178	77.1901	317
24	Ach01	Kotavasala10	Dimorphocalyx beddomei	9.07178	77.1901	317
25	Ach01	Kotavasala10	Diospyros assimilis	9.07178	77.1901	317
26	Ach01	Kotavasala10	Orophea thomsoni	9.07178	77.1901	317
27	Ach01	Kotavasala10	Atalantia racemosa	9.07178	77.1901	317
28	Ach01	Kotavasala10	Neolitsea sp	9.07178	77.1901	317
29	Ach01	Kotavasala10	Mitrephora grandiflora	9.07178	77.1901	317
30	Ach01	Kotavasala10	Capparis rheedii	9.07178	77.1901	317
31	Ach01	Kotavasala10	Orophea thomsoni	9.07178	77.1901	317
32	Ach01	Kotavasala10	Hunteria zeylanica	9.07178	77.1901	317
33	Ach01	Kotavasala10	Ixora brachiata	9.07178	77.1901	317
34	Ach01	Kotavasala10	Croton malabaricus	9.07178	77.1901	317
36	Ach01	Kotavasala10	Orophea thomsoni	9.07178	77.1901	317
37	Ach01	Kotavasala10	Diospyros assimilis	9.07178	77.1901	317
38	Ach01	Kotavasala10	Orophea thomsoni	9.07178	77.1901	317
39	Ach01	Kotavasala10	Vepris bilocularis	9.07178	77.1901	317
40	Ach01	Kotavasala10	Nothopegia travancorica	9.07178	77.1901	317
41	Ach01	Kotavasala10	Chionanthus linocieroides	9.07178	77.1901	317
42	Ach01	Kotavasala10	Cyathocalyx zeylanicus	9.07178	77.1901	317
43	Ach01	Kotavasala10	Dimorphocalyx beddomei	9.07178	77.1901	317
44	Ach01	Kotavasala10	Cleidion spiciflorum	9.07178	77.1901	317
45	Ach01	Kotavasala10	Mallotus rhamnifolius	9.07178	77.1901	317
46	Ach01	Kotavasala10	Dimorphocalyx beddomei	9.07178	77.1901	317
47	Ach01	Kotavasala10	Celtis tetrandra	9.07178	77.1901	317
48	Ach01	Kotavasala10	Mallotus rhamnifolius	9.07178	77.1901	317
49	Ach01	Kotavasala10	Mallotus rhamnifolius	9.07178	77.1901	317
50	Ach01	Kotavasala10	Vepris bilocularis	9.07178	77.1901	317
51	Ach01	Kotavasala10	Kingiodendron pinnatum	9.07178	77.1901	317
52	Ach01	Kotavasala10	Dimorphocalyx beddomei	9.07178	77.1901	317
53	Ach01	Kotavasala10	Cleidion spiciflorum	9.07178	77.1901	317
54	Ach01	Kotavasala10	Walsura trifolia	9.07178	77.1901	317
55	Ach01	Kotavasala10	Drypetes subsessilis	9.07178	77.1901	317
56	Ach01	Kotavasala10	Atalantia racemosa	9.07178	77.1901	317
57	Ach01	Kotavasala10	Atalantia racemosa	9.07178	77.1901	317
58	Ach01	Kotavasala10	Rutaceae	9.07178	77.1901	317
59	Ach01	Kotavasala10	Dimocarpus longan	9.07178	77.1901	317
60	Ach01	Kotavasala10	Tarenna asiatica	9.07178	77.1901	317
61	Ach01	Kotavasala10	Dimocarpus longan	9.07178	77.1901	317
62	Ach01	Kotavasala10	Croton malabaricus	9.07178	77.1901	317
63	Ach01	Kotavasala10	Dimocarpus longan	9.07178	77.1901	317
64	Ach01	Kotavasala10	Chionanthus linocieroides	9.07178	77.1901	317
65	Ach01	Kotavasala10	Kingiodendron pinnatum	9.07178	77.1901	317
66	Ach01	Kotavasala10	Aglaia scaly/domatia	9.07178	77.1901	317
67	Ach01	Kotavasala10	Diospyros barberi	9.07178	77.1901	317
68	Ach01	Kotavasala10	Orophea thomsoni	9.07178	77.1901	317
69	Ach01	Kotavasala10	Capparis rheedii	9.07178	77.1901	317
70	Ach01	Kotavasala10	Reinwardtiodendron anamalaiense	9.07178	77.1901	317
71	Ach01	Kotavasala10	Aglaia elaeagnoidea	9.07178	77.1901	317
72	Ach01	Kotavasala10	Capparis rheedii	9.07178	77.1901	317
73	Ach01	Kotavasala10	Cleidion spiciflorum	9.07178	77.1901	317
74	Ach01	Kotavasala10	Diospyros ghatensis	9.07178	77.1901	317
75	Ach01	Kotavasala10	Chionanthus linocieroides	9.07178	77.1901	317
76	Ach01	Kotavasala10	Atalantia racemosa	9.07178	77.1901	317
77	Ach01	Kotavasala10	Diospyros barberi	9.07178	77.1901	317
78	Ach01	Kotavasala10	Harpullia arborea	9.07178	77.1901	317
79	Ach01	Kotavasala10	Croton malabaricus	9.07178	77.1901	317
80	Ach01	Kotavasala10	Dichapetalum gelonioides	9.07178	77.1901	317
81	Ach01	Kotavasala10	Mallotus rhamnifolius	9.07178	77.1901	317
82	Ach01	Kotavasala10	Diospyros barberi	9.07178	77.1901	317
83	Ach01	Kotavasala10	Chionanthus linocieroides	9.07178	77.1901	317
84	Ach01	Kotavasala10	Tabernaemontana heyneana	9.07178	77.1901	317
85	Ach01	Kotavasala10	Kingiodendron pinnatum	9.07178	77.1901	317
86	Ach01	Kotavasala10	Ixora brachiata	9.07178	77.1901	317
87	Ach01	Kotavasala10	Dimorphocalyx beddomei	9.07178	77.1901	317
88	Ach01	Kotavasala10	Cyathocalyx zeylanicus	9.07178	77.1901	317
89	Ach01	Kotavasala10	Nothopegia beddomei	9.07178	77.1901	317
90	Ach01	Kotavasala10	Chionanthus linocieroides	9.07178	77.1901	317
91	Ach01	Kotavasala10	Dimorphocalyx beddomei	9.07178	77.1901	317
92	Ach01	Kotavasala10	Dimocarpus longan	9.07178	77.1901	317
93	Ach01	Kotavasala10	Mallotus rhamnifolius	9.07178	77.1901	317
94	Ach01	Kotavasala10	Leea indica	9.07178	77.1901	317
95	Ach01	Kotavasala10	Atalantia racemosa	9.07178	77.1901	317
96	Ach02	Achenkovil11	Diospyros buxifolia	9.07325	77.1914	263
97	Ach02	Achenkovil11	Croton malabaricus	9.07325	77.1914	263
98	Ach02	Achenkovil11	Knema attenuata	9.07325	77.1914	263
99	Ach02	Achenkovil11	Polyalthia fragrans	9.07325	77.1914	263
100	Ach02	Achenkovil11	Strombosia ceylanica	9.07325	77.1914	263
101	Ach02	Achenkovil11	Kingiodendron pinnatum	9.07325	77.1914	263
102	Ach02	Achenkovil11	Syzygium laetum	9.07325	77.1914	263
103	Ach02	Achenkovil11	Agrostistachys indica	9.07325	77.1914	263
104	Ach02	Achenkovil11	Garcinia talbotii	9.07325	77.1914	263
105	Ach02	Achenkovil11	Cyathocalyx zeylanicus	9.07325	77.1914	263
106	Ach02	Achenkovil11	Mangifera indica	9.07325	77.1914	263
107	Ach02	Achenkovil11	Strombosia ceylanica	9.07325	77.1914	263
108	Ach02	Achenkovil11	Dimorphocalyx beddomei	9.07325	77.1914	263
109	Ach02	Achenkovil11	Baccaurea courtallensis	9.07325	77.1914	263
110	Ach02	Achenkovil11	Meiogyne ramarowii	9.07325	77.1914	263
111	Ach02	Achenkovil11	Baccaurea courtallensis	9.07325	77.1914	263
112	Ach02	Achenkovil11	Agrostistachys indica	9.07325	77.1914	263
113	Ach02	Achenkovil11	Bischofia javanica	9.07325	77.1914	263
114	Ach02	Achenkovil11	Strombosia ceylanica	9.07325	77.1914	263
115	Ach02	Achenkovil11	Hydnocarpus pentandra	9.07325	77.1914	263
116	Ach02	Achenkovil11	Cyathocalyx zeylanicus	9.07325	77.1914	263
117	Ach02	Achenkovil11	Agrostistachys indica	9.07325	77.1914	263
118	Ach02	Achenkovil11	Dimorphocalyx beddomei	9.07325	77.1914	263
119	Ach02	Achenkovil11	Dimocarpus longan	9.07325	77.1914	263
120	Ach02	Achenkovil11	Hydnocarpus pentandra	9.07325	77.1914	263
121	Ach02	Achenkovil11	Kingiodendron pinnatum	9.07325	77.1914	263
122	Ach02	Achenkovil11	Chionanthus linocieroides	9.07325	77.1914	263
123	Ach02	Achenkovil11	Strombosia ceylanica	9.07325	77.1914	263
124	Ach02	Achenkovil11	Dimocarpus longan	9.07325	77.1914	263
125	Ach02	Achenkovil11	Strombosia ceylanica	9.07325	77.1914	263
126	Ach02	Achenkovil11	Orophea erythrocarpa	9.07325	77.1914	263
127	Ach02	Achenkovil11	Diospyros bourdillonii	9.07325	77.1914	263
128	Ach02	Achenkovil11	Dimocarpus longan	9.07325	77.1914	263
129	Ach02	Achenkovil11	Vepris bilocularis	9.07325	77.1914	263
130	Ach02	Achenkovil11	Strombosia ceylanica	9.07325	77.1914	263
131	Ach02	Achenkovil11	Polyalthia fragrans	9.07325	77.1914	263
132	Ach02	Achenkovil11	Bischofia javanica	9.07325	77.1914	263
133	Ach02	Achenkovil11	Orophea erythrocarpa	9.07325	77.1914	263
134	Ach02	Achenkovil11	Dimorphocalyx beddomei	9.07325	77.1914	263
135	Ach02	Achenkovil11	Agrostistachys indica	9.07325	77.1914	263
136	Ach02	Achenkovil11	Baccaurea courtallensis	9.07325	77.1914	263
137	Ach02	Achenkovil11	Garcinia talbotii	9.07325	77.1914	263
138	Ach02	Achenkovil11	Knema attenuata	9.07325	77.1914	263
139	Ach02	Achenkovil11	Baccaurea courtallensis	9.07325	77.1914	263
140	Ach02	Achenkovil11	Kingiodendron pinnatum	9.07325	77.1914	263
141	Ach02	Achenkovil11	Baccaurea courtallensis	9.07325	77.1914	263
142	Ach02	Achenkovil11	Chrysophyllum roxburghii	9.07325	77.1914	263
143	Ach02	Achenkovil11	Mangifera indica	9.07325	77.1914	263
144	Ach02	Achenkovil11	Strombosia ceylanica	9.07325	77.1914	263
145	Ach02	Achenkovil11	Polyalthia fragrans	9.07325	77.1914	263
146	Ach02	Achenkovil11	Orophea erythrocarpa	9.07325	77.1914	263
147	Ach02	Achenkovil11	Dimorphocalyx beddomei	9.07325	77.1914	263
148	Ach02	Achenkovil11	Baccaurea courtallensis	9.07325	77.1914	263
149	Ach02	Achenkovil11	Baccaurea courtallensis	9.07325	77.1914	263
150	Ach02	Achenkovil11	Baccaurea courtallensis	9.07325	77.1914	263
151	Ach02	Achenkovil11	Aglaia elaeagnoidea	9.07325	77.1914	263
152	Ach02	Achenkovil11	Strombosia ceylanica	9.07325	77.1914	263
153	Ach02	Achenkovil11	Dimorphocalyx beddomei	9.07325	77.1914	263
154	Ach02	Achenkovil11	Baccaurea courtallensis	9.07325	77.1914	263
155	Ach02	Achenkovil11	Orophea erythrocarpa	9.07325	77.1914	263
156	Ach02	Achenkovil11	Baccaurea courtallensis	9.07325	77.1914	263
157	Ach02	Achenkovil11	Chionanthus linocieroides	9.07325	77.1914	263
158	Ach03	Achenkovil12	Baccaurea courtallensis	9.12547	77.186	246
159	Ach03	Achenkovil12	Drypetes oblongifolia	9.12547	77.186	246
160	Ach03	Achenkovil12	Cyathocalyx zeylanicus	9.12547	77.186	246
161	Ach03	Achenkovil12	Nothopegia beddomei	9.12547	77.186	246
162	Ach03	Achenkovil12	Aidia densiflora	9.12547	77.186	246
163	Ach03	Achenkovil12	Hydnocarpus alpina	9.12547	77.186	246
164	Ach03	Achenkovil12	Drypetes oblongifolia	9.12547	77.186	246
165	Ach03	Achenkovil12	Reinwardtiodendron anamalaiense	9.12547	77.186	246
166	Ach03	Achenkovil12	Strombosia ceylanica	9.12547	77.186	246
167	Ach03	Achenkovil12	Xanthophyllum arnottianum	9.12547	77.186	246
168	Ach03	Achenkovil12	Drypetes oblongifolia	9.12547	77.186	246
169	Ach03	Achenkovil12	Hydnocarpus alpina	9.12547	77.186	246
170	Ach03	Achenkovil12	Drypetes oblongifolia	9.12547	77.186	246
171	Ach03	Achenkovil12	Mallotus distans	9.12547	77.186	246
172	Ach03	Achenkovil12	Strombosia ceylanica	9.12547	77.186	246
173	Ach03	Achenkovil12	Archidendron monadelphum	9.12547	77.186	246
174	Ach03	Achenkovil12	Pterospermum diversifolium	9.12547	77.186	246
175	Ach03	Achenkovil12	Vepris bilocularis	9.12547	77.186	246
176	Ach03	Achenkovil12	Dimocarpus longan	9.12547	77.186	246
177	Ach03	Achenkovil12	Vateria indica	9.12547	77.186	246
178	Ach03	Achenkovil12	Drypetes oblongifolia	9.12547	77.186	246
179	Ach03	Achenkovil12	Baccaurea courtallensis	9.12547	77.186	246
180	Ach03	Achenkovil12	Vateria indica	9.12547	77.186	246
181	Ach03	Achenkovil12	Mallotus distans	9.12547	77.186	246
182	Ach03	Achenkovil12	Hydnocarpus alpina	9.12547	77.186	246
183	Ach03	Achenkovil12	Diospyros assimilis	9.12547	77.186	246
184	Ach03	Achenkovil12	Dimocarpus longan	9.12547	77.186	246
185	Ach03	Achenkovil12	Mallotus distans	9.12547	77.186	246
186	Ach03	Achenkovil12	Mallotus distans	9.12547	77.186	246
187	Ach03	Achenkovil12	Mallotus beddomei	9.12547	77.186	246
188	Ach03	Achenkovil12	Pterospermum diversifolium	9.12547	77.186	246
189	Ach03	Achenkovil12	Mallotus distans	9.12547	77.186	246
190	Ach03	Achenkovil12	Diospyros assimilis	9.12547	77.186	246
191	Ach03	Achenkovil12	Prunus ceylanica	9.12547	77.186	246
192	Ach03	Achenkovil12	Prunus ceylanica	9.12547	77.186	246
193	Ach03	Achenkovil12	Scolopia crenata	9.12547	77.186	246
194	Ach03	Achenkovil12	Mangifera indica	9.12547	77.186	246
195	Ach03	Achenkovil12	Dimocarpus longan	9.12547	77.186	246
196	Ach03	Achenkovil12	Baccaurea courtallensis	9.12547	77.186	246
197	Ach03	Achenkovil12	Hydnocarpus alpina	9.12547	77.186	246
198	Ach03	Achenkovil12	Vateria indica	9.12547	77.186	246
199	Ach03	Achenkovil12	Mallotus distans	9.12547	77.186	246
200	Ach03	Achenkovil12	Celtis tetrandra	9.12547	77.186	246
201	Ach03	Achenkovil12	Dimocarpus longan	9.12547	77.186	246
202	Ach03	Achenkovil12	Nothopegia beddomei	9.12547	77.186	246
203	Ach03	Achenkovil12	Celtis tetrandra	9.12547	77.186	246
204	Ach03	Achenkovil12	Polyalthia fragrans	9.12547	77.186	246
205	Ach03	Achenkovil12	Harpullia arborea	9.12547	77.186	246
206	Ach03	Achenkovil12	Harpullia arborea	9.12547	77.186	246
207	Ach03	Achenkovil12	Mallotus philippensis	9.12547	77.186	246
208	Ach03	Achenkovil12	Aidia densiflora	9.12547	77.186	246
209	Ach03	Achenkovil12	Celtis tetrandra	9.12547	77.186	246
210	Ach03	Achenkovil12	Neolitsea sp	9.12547	77.186	246
211	Ach03	Achenkovil12	Cinnamomum malabatrum	9.12547	77.186	246
212	Ach03	Achenkovil12	Diospyros buxifolia	9.12547	77.186	246
213	Ach03	Achenkovil12	Drypetes oblongifolia	9.12547	77.186	246
214	Ach03	Achenkovil12	Drypetes oblongifolia	9.12547	77.186	246
215	Ach03	Achenkovil12	Chionanthus linocieroides	9.12547	77.186	246
216	Ach03	Achenkovil12	Baccaurea courtallensis	9.12547	77.186	246
217	Ach03	Achenkovil12	Calophyllum polyanthum	9.12547	77.186	246
218	Ach03	Achenkovil12	Mallotus distans	9.12547	77.186	246
219	Ach03	Achenkovil12	Mallotus distans	9.12547	77.186	246
220	Ach03	Achenkovil12	Knema attenuata	9.12547	77.186	246
221	Ach03	Achenkovil12	Xanthophyllum arnottianum	9.12547	77.186	246
222	Ach03	Achenkovil12	Mangifera indica	9.12547	77.186	246
223	Ach03	Achenkovil12	Diospyros assimilis	9.12547	77.186	246
224	Ach03	Achenkovil12	Xanthophyllum arnottianum	9.12547	77.186	246
225	Ach03	Achenkovil12	Xanthophyllum arnottianum	9.12547	77.186	246
226	Ach03	Achenkovil12	Knema attenuata	9.12547	77.186	246
227	Ach03	Achenkovil12	Drypetes oblongifolia	9.12547	77.186	246
228	Ach03	Achenkovil12	Hydnocarpus alpina	9.12547	77.186	246
229	Ach03	Achenkovil12	Knema attenuata	9.12547	77.186	246
230	Ach03	Achenkovil12	Baccaurea courtallensis	9.12547	77.186	246
231	Ach03	Achenkovil12	Diospyros assimilis	9.12547	77.186	246
232	Ach03	Achenkovil12	Cyathocalyx zeylanicus	9.12547	77.186	246
233	Ach03	Achenkovil12	Mallotus distans	9.12547	77.186	246
234	Ach03	Achenkovil12	Hydnocarpus alpina	9.12547	77.186	246
236	Ach03	Achenkovil12	Aphanamixis polystachya	9.12547	77.186	246
237	Ach03	Achenkovil12	Hydnocarpus alpina	9.12547	77.186	246
238	Ach03	Achenkovil12	Mesua ferrea	9.12547	77.186	246
239	Ach03	Achenkovil12	Reinwardtiodendron anamalaiense	9.12547	77.186	246
240	Ach03	Achenkovil12	Mallotus distans	9.12547	77.186	246
241	Ach03	Achenkovil12	Aglaia elaeagnoidea	9.12547	77.186	246
242	Ach04	Achenkovil13	Ehretia sp	9.12897	77.1883	286
243	Ach04	Achenkovil13	Xanthophyllum arnottianum	9.12897	77.1883	286
244	Ach04	Achenkovil13	Hydnocarpus alpina	9.12897	77.1883	286
245	Ach04	Achenkovil13	Terminalia travancorensis	9.12897	77.1883	286
246	Ach04	Achenkovil13	Hopea parviflora	9.12897	77.1883	286
247	Ach04	Achenkovil13	Dimorphocalyx beddomei	9.12897	77.1883	286
248	Ach04	Achenkovil13	Dimorphocalyx beddomei	9.12897	77.1883	286
249	Ach04	Achenkovil13	Sterculia guttata	9.12897	77.1883	286
250	Ach04	Achenkovil13	Terminalia travancorensis	9.12897	77.1883	286
251	Ach04	Achenkovil13	Dimocarpus longan	9.12897	77.1883	286
252	Ach04	Achenkovil13	Mallotus distans	9.12897	77.1883	286
253	Ach04	Achenkovil13	Cassia fistula	9.12897	77.1883	286
254	Ach04	Achenkovil13	Dimorphocalyx beddomei	9.12897	77.1883	286
255	Ach04	Achenkovil13	Mallotus distans	9.12897	77.1883	286
256	Ach04	Achenkovil13	Mallotus distans	9.12897	77.1883	286
257	Ach04	Achenkovil13	Mallotus distans	9.12897	77.1883	286
258	Ach04	Achenkovil13	Mallotus distans	9.12897	77.1883	286
259	Ach04	Achenkovil13	Mallotus distans	9.12897	77.1883	286
260	Ach04	Achenkovil13	Hydnocarpus alpina	9.12897	77.1883	286
261	Ach04	Achenkovil13	Mallotus distans	9.12897	77.1883	286
262	Ach04	Achenkovil13	Garcinia talbotii	9.12897	77.1883	286
263	Ach04	Achenkovil13	Pterygota alata	9.12897	77.1883	286
264	Ach04	Achenkovil13	Hopea parviflora	9.12897	77.1883	286
265	Ach04	Achenkovil13	Diospyros sylvatica	9.12897	77.1883	286
266	Ach04	Achenkovil13	Aglaia elaeagnoidea	9.12897	77.1883	286
267	Ach04	Achenkovil13	Dimocarpus longan	9.12897	77.1883	286
268	Ach04	Achenkovil13	Polyalthia fragrans	9.12897	77.1883	286
269	Ach04	Achenkovil13	Aglaia perviridis	9.12897	77.1883	286
270	Ach04	Achenkovil13	Mesua ferrea	9.12897	77.1883	286
271	Ach04	Achenkovil13	Mesua ferrea	9.12897	77.1883	286
272	Ach04	Achenkovil13	Reinwardtiodendron anamalaiense	9.12897	77.1883	286
273	Ach04	Achenkovil13	Hopea parviflora	9.12897	77.1883	286
274	Ach04	Achenkovil13	Xylopia parvifolia	9.12897	77.1883	286
275	Ach04	Achenkovil13	Xylopia parvifolia	9.12897	77.1883	286
276	Ach04	Achenkovil13	Dimocarpus longan	9.12897	77.1883	286
277	Ach04	Achenkovil13	Diospyros sylvatica	9.12897	77.1883	286
278	Ach04	Achenkovil13	Xylopia parvifolia	9.12897	77.1883	286
279	Ach04	Achenkovil13	Vepris bilocularis	9.12897	77.1883	286
280	Ach04	Achenkovil13	Mesua ferrea	9.12897	77.1883	286
281	Ach04	Achenkovil13	Diospyros paniculata	9.12897	77.1883	286
282	Ach04	Achenkovil13	Drypetes oblongifolia	9.12897	77.1883	286
283	Ach04	Achenkovil13	Walsura trifolia	9.12897	77.1883	286
284	Ach04	Achenkovil13	Hopea parviflora	9.12897	77.1883	286
285	Ach04	Achenkovil13	Murraya paniculata	9.12897	77.1883	286
286	Ach04	Achenkovil13	Mesua ferrea	9.12897	77.1883	286
287	Ach04	Achenkovil13	Xylopia parvifolia	9.12897	77.1883	286
288	Ach04	Achenkovil13	Ixora brachiata	9.12897	77.1883	286
289	Ach04	Achenkovil13	Casearia ovata	9.12897	77.1883	286
290	Ach04	Achenkovil13	Dimocarpus longan	9.12897	77.1883	286
291	Ach04	Achenkovil13	Ixora brachiata	9.12897	77.1883	286
292	Ach04	Achenkovil13	Drypetes oblongifolia	9.12897	77.1883	286
293	Ach04	Achenkovil13	Aglaia elaeagnoidea	9.12897	77.1883	286
294	Ach04	Achenkovil13	Garcinia talbotii	9.12897	77.1883	286
295	Ach04	Achenkovil13	Drypetes oblongifolia	9.12897	77.1883	286
296	Ach04	Achenkovil13	Mallotus distans	9.12897	77.1883	286
297	Ach04	Achenkovil13	Mallotus distans	9.12897	77.1883	286
298	Ach04	Achenkovil13	Hydnocarpus alpina	9.12897	77.1883	286
299	Ach04	Achenkovil13	Dimorphocalyx beddomei	9.12897	77.1883	286
300	Ach04	Achenkovil13	Croton malabaricus	9.12897	77.1883	286
301	Ach04	Achenkovil13	Mallotus distans	9.12897	77.1883	286
302	Ach04	Achenkovil13	Mallotus distans	9.12897	77.1883	286
303	Ach04	Achenkovil13	Mallotus distans	9.12897	77.1883	286
304	Ach04	Achenkovil13	Hydnocarpus alpina	9.12897	77.1883	286
305	Ach04	Achenkovil13	Mallotus distans	9.12897	77.1883	286
306	Ach04	Achenkovil13	Orophea thomsoni	9.12897	77.1883	286
307	Ach04	Achenkovil13	Dimorphocalyx beddomei	9.12897	77.1883	286
308	Ach04	Achenkovil13	Hopea parviflora	9.12897	77.1883	286
309	Ach04	Achenkovil13	Mesua ferrea	9.12897	77.1883	286
310	Ach04	Achenkovil13	Memecylon gracile	9.12897	77.1883	286
311	Ach04	Achenkovil13	Dimocarpus longan	9.12897	77.1883	286
312	Ach04	Achenkovil13	Murraya paniculata	9.12897	77.1883	286
313	Ach04	Achenkovil13	Mangifera indica	9.12897	77.1883	286
314	Ach04	Achenkovil13	Mallotus distans	9.12897	77.1883	286
315	Ach04	Achenkovil13	Chionanthus linocieroides	9.12897	77.1883	286
316	Ach04	Achenkovil13	Dimocarpus longan	9.12897	77.1883	286
317	Ach04	Achenkovil13	Antiaris toxicaria	9.12897	77.1883	286
318	Ach04	Achenkovil13	Pterygota alata	9.12897	77.1883	286
319	Ach04	Achenkovil13	Dimocarpus longan	9.12897	77.1883	286
320	Ach04	Achenkovil13	Hopea parviflora	9.12897	77.1883	286
321	Ach04	Achenkovil13	Ixora brachiata	9.12897	77.1883	286
322	Ach04	Achenkovil13	Dimocarpus longan	9.12897	77.1883	286
323	Ach04	Achenkovil13	Aglaia elaeagnoidea	9.12897	77.1883	286
324	Ach04	Achenkovil13	Hydnocarpus alpina	9.12897	77.1883	286
325	Ach04	Achenkovil13	Hopea parviflora	9.12897	77.1883	286
326	Ach04	Achenkovil13	Hopea parviflora	9.12897	77.1883	286
327	Ach04	Achenkovil13	Hopea parviflora	9.12897	77.1883	286
328	Ach04	Achenkovil13	Xylopia parvifolia	9.12897	77.1883	286
329	Ach04	Achenkovil13	Walsura trifolia	9.12897	77.1883	286
330	Ach04	Achenkovil13	Hopea parviflora	9.12897	77.1883	286
331	Ach04	Achenkovil13	Orophea thomsoni	9.12897	77.1883	286
332	Ach04	Achenkovil13	Dimocarpus longan	9.12897	77.1883	286
333	Ach04	Achenkovil13	Dimocarpus longan	9.12897	77.1883	286
334	Ach04	Achenkovil13	Dimorphocalyx beddomei	9.12897	77.1883	286
335	Ach04	Achenkovil13	Hydnocarpus alpina	9.12897	77.1883	286
336	Ach04	Achenkovil13	Drypetes oblongifolia	9.12897	77.1883	286
337	Ach04	Achenkovil13	Murraya paniculata	9.12897	77.1883	286
339	Ach04	Achenkovil13	Diospyros assimilis	9.12897	77.1883	286
340	Ach04	Achenkovil13	Diospyros bourdillonii	9.12897	77.1883	286
341	Ach04	Achenkovil13	Garcinia talbotii	9.12897	77.1883	286
342	Ach04	Achenkovil13	Hydnocarpus alpina	9.12897	77.1883	286
343	Ach04	Achenkovil13	Dimocarpus longan	9.12897	77.1883	286
344	Ach04	Achenkovil13	Dimorphocalyx beddomei	9.12897	77.1883	286
345	Ach04	Achenkovil13	Hydnocarpus alpina	9.12897	77.1883	286
346	Ach04	Achenkovil13	Reinwardtiodendron anamalaiense	9.12897	77.1883	286
347	Ach04	Achenkovil13	Diospyros ghatensis	9.12897	77.1883	286
348	Ach04	Achenkovil13	Dimorphocalyx beddomei	9.12897	77.1883	286
349	Ach04	Achenkovil13	Garcinia talbotii	9.12897	77.1883	286
350	Ach04	Achenkovil13	Hydnocarpus alpina	9.12897	77.1883	286
351	Ach04	Achenkovil13	Mallotus distans	9.12897	77.1883	286
352	Ach04	Achenkovil13	Hydnocarpus alpina	9.12897	77.1883	286
353	Ach04	Achenkovil13	Aglaia elaeagnoidea	9.12897	77.1883	286
354	Ach04	Achenkovil13	Mallotus distans	9.12897	77.1883	286
355	Ach04	Achenkovil13	Xylopia parvifolia	9.12897	77.1883	286
356	Ach04	Achenkovil13	Hopea parviflora	9.12897	77.1883	286
357	Ach04	Achenkovil13	Hopea parviflora	9.12897	77.1883	286
358	Ach04	Achenkovil13	Diospyros buxifolia	9.12897	77.1883	286
359	Ach04	Achenkovil13	Garcinia talbotii	9.12897	77.1883	286
360	Ach04	Achenkovil13	Mesua ferrea	9.12897	77.1883	286
361	Ach04	Achenkovil13	Dimocarpus longan	9.12897	77.1883	286
362	Ach04	Achenkovil13	Hopea parviflora	9.12897	77.1883	286
363	Ach04	Achenkovil13	Hopea parviflora	9.12897	77.1883	286
364	Ach04	Achenkovil13	Hopea parviflora	9.12897	77.1883	286
365	Ach04	Achenkovil13	Hopea parviflora	9.12897	77.1883	286
366	Ach04	Achenkovil13	Hopea parviflora	9.12897	77.1883	286
367	Ach04	Achenkovil13	Garcinia talbotii	9.12897	77.1883	286
368	Ach04	Achenkovil13	Chionanthus linocieroides	9.12897	77.1883	286
369	Ach04	Achenkovil13	Ixora brachiata	9.12897	77.1883	286
370	Ach04	Achenkovil13	Hopea parviflora	9.12897	77.1883	286
371	Ach04	Achenkovil13	Hopea parviflora	9.12897	77.1883	286
373	Agu01	Agumbe6	Syzygium laetum	13.5068	75.0788	667
374	Agu01	Agumbe6	Reinwardtiodendron anamalaiense	13.5068	75.0788	667
375	Agu01	Agumbe6	Reinwardtiodendron anamalaiense	13.5068	75.0788	667
376	Agu01	Agumbe6	Glycosmis sp2	13.5068	75.0788	667
377	Agu01	Agumbe6	Reinwardtiodendron anamalaiense	13.5068	75.0788	667
378	Agu01	Agumbe6	Syzygium laetum	13.5068	75.0788	667
379	Agu01	Agumbe6	Knema attenuata	13.5068	75.0788	667
380	Agu01	Agumbe6	Poeciloneuron indicum	13.5068	75.0788	667
381	Agu01	Agumbe6	Callicarpa tomentosa	13.5068	75.0788	667
382	Agu01	Agumbe6	Dimocarpus longan	13.5068	75.0788	667
383	Agu01	Agumbe6	Knema attenuata	13.5068	75.0788	667
384	Agu01	Agumbe6	Reinwardtiodendron anamalaiense	13.5068	75.0788	667
385	Agu01	Agumbe6	Litsea floribunda	13.5068	75.0788	667
386	Agu01	Agumbe6	Poeciloneuron indicum	13.5068	75.0788	667
387	Agu01	Agumbe6	Psychotria truncata	13.5068	75.0788	667
388	Agu01	Agumbe6	Psychotria nigra	13.5068	75.0788	667
389	Agu01	Agumbe6	Knema attenuata	13.5068	75.0788	667
390	Agu01	Agumbe6	Poeciloneuron indicum	13.5068	75.0788	667
391	Agu01	Agumbe6	Reinwardtiodendron anamalaiense	13.5068	75.0788	667
392	Agu01	Agumbe6	Glycosmis sp2	13.5068	75.0788	667
393	Agu01	Agumbe6	Litsea laevigata	13.5068	75.0788	667
394	Agu01	Agumbe6	Reinwardtiodendron anamalaiense	13.5068	75.0788	667
395	Agu01	Agumbe6	Knema attenuata	13.5068	75.0788	667
396	Agu01	Agumbe6	Croton gibsonianus	13.5068	75.0788	667
397	Agu01	Agumbe6	Psychotria truncata	13.5068	75.0788	667
398	Agu01	Agumbe6	Knema attenuata	13.5068	75.0788	667
399	Agu01	Agumbe6	Poeciloneuron indicum	13.5068	75.0788	667
400	Agu01	Agumbe6	Reinwardtiodendron anamalaiense	13.5068	75.0788	667
401	Agu01	Agumbe6	Poeciloneuron indicum	13.5068	75.0788	667
402	Agu01	Agumbe6	Reinwardtiodendron anamalaiense	13.5068	75.0788	667
403	Agu01	Agumbe6	Glycosmis sp2	13.5068	75.0788	667
404	Agu01	Agumbe6	Litsea floribunda	13.5068	75.0788	667
405	Agu01	Agumbe6	Poeciloneuron indicum	13.5068	75.0788	667
406	Agu01	Agumbe6	Litsea laevigata	13.5068	75.0788	667
407	Agu01	Agumbe6	Glycosmis sp2	13.5068	75.0788	667
408	Agu01	Agumbe6	Litsea floribunda	13.5068	75.0788	667
409	Agu01	Agumbe6	Glycosmis sp2	13.5068	75.0788	667
410	Agu01	Agumbe6	Knema attenuata	13.5068	75.0788	667
412	Agu01	Agumbe6	Nothopegia beddomei	13.5068	75.0788	667
413	Agu01	Agumbe6	Syzygium laetum	13.5068	75.0788	667
414	Agu01	Agumbe6	Litsea floribunda	13.5068	75.0788	667
415	Agu01	Agumbe6	Syzygium laetum	13.5068	75.0788	667
416	Agu01	Agumbe6	Mastixia arborea	13.5068	75.0788	667
418	Agu01	Agumbe6	Dimorphocalyx beddomei	13.5068	75.0788	667
419	Agu01	Agumbe6	Knema attenuata	13.5068	75.0788	667
420	Agu01	Agumbe6	Psychotria truncata	13.5068	75.0788	667
421	Agu01	Agumbe6	Reinwardtiodendron anamalaiense	13.5068	75.0788	667
422	Agu01	Agumbe6	Paracroton pendulus	13.5068	75.0788	667
423	Agu01	Agumbe6	Syzygium laetum	13.5068	75.0788	667
424	Agu01	Agumbe6	Knema attenuata	13.5068	75.0788	667
425	Agu01	Agumbe6	Poeciloneuron indicum	13.5068	75.0788	667
426	Agu01	Agumbe6	Meiogyne pannosa	13.5068	75.0788	667
427	Agu01	Agumbe6	Syzygium gardneri	13.5068	75.0788	667
428	Agu01	Agumbe6	Reinwardtiodendron anamalaiense	13.5068	75.0788	667
429	Agu01	Agumbe6	Cryptocarya wightiana	13.5068	75.0788	667
430	Agu01	Agumbe6	Glycosmis sp2	13.5068	75.0788	667
431	Agu01	Agumbe6	Syzygium laetum	13.5068	75.0788	667
432	Agu01	Agumbe6	Knema attenuata	13.5068	75.0788	667
433	Agu01	Agumbe6	Syzygium laetum	13.5068	75.0788	667
434	Agu01	Agumbe6	Psychotria nigra	13.5068	75.0788	667
435	Agu01	Agumbe6	Poeciloneuron indicum	13.5068	75.0788	667
436	Agu01	Agumbe6	Cryptocarya wightiana	13.5068	75.0788	667
437	Agu01	Agumbe6	Poeciloneuron indicum	13.5068	75.0788	667
438	Agu01	Agumbe6	Knema attenuata	13.5068	75.0788	667
439	Agu01	Agumbe6	Dimorphocalyx beddomei	13.5068	75.0788	667
440	Agu01	Agumbe6	Psychotria nigra	13.5068	75.0788	667
441	Agu01	Agumbe6	Poeciloneuron indicum	13.5068	75.0788	667
442	Agu01	Agumbe6	Diospyros pruriens	13.5068	75.0788	667
443	Agu01	Agumbe6	Aglaia elaeagnoidea	13.5068	75.0788	667
444	Agu01	Agumbe6	Reinwardtiodendron anamalaiense	13.5068	75.0788	667
445	Agu01	Agumbe6	Dimorphocalyx beddomei	13.5068	75.0788	667
446	Agu01	Agumbe6	Poeciloneuron indicum	13.5068	75.0788	667
447	Agu01	Agumbe6	Reinwardtiodendron anamalaiense	13.5068	75.0788	667
448	Agu01	Agumbe6	Knema attenuata	13.5068	75.0788	667
449	Agu01	Agumbe6	Dimocarpus longan	13.5068	75.0788	667
450	Agu01	Agumbe6	Dimocarpus longan	13.5068	75.0788	667
451	Agu01	Agumbe6	Syzygium laetum	13.5068	75.0788	667
452	Agu01	Agumbe6	Glycosmis sp2	13.5068	75.0788	667
453	Agu01	Agumbe6	Knema attenuata	13.5068	75.0788	667
454	Agu01	Agumbe6	Xanthophyllum arnottianum	13.5068	75.0788	667
455	Agu01	Agumbe6	Poeciloneuron indicum	13.5068	75.0788	667
456	Agu01	Agumbe6	Poeciloneuron indicum	13.5068	75.0788	667
457	Agu01	Agumbe6	Knema attenuata	13.5068	75.0788	667
458	Agu01	Agumbe6	Garcinia talbotii	13.5068	75.0788	667
459	Agu01	Agumbe6	Nothopegia beddomei	13.5068	75.0788	667
460	Agu01	Agumbe6	Knema attenuata	13.5068	75.0788	667
461	Agu01	Agumbe6	Cinnamomum malabatrum	13.5068	75.0788	667
462	Agu01	Agumbe6	Dimocarpus longan	13.5068	75.0788	667
463	Agu01	Agumbe6	Reinwardtiodendron anamalaiense	13.5068	75.0788	667
464	Agu01	Agumbe6	Dimorphocalyx beddomei	13.5068	75.0788	667
465	Agu01	Agumbe6	Dimocarpus longan	13.5068	75.0788	667
466	Agu01	Agumbe6	Knema attenuata	13.5068	75.0788	667
467	Agu02	Agumbe1	Diospyros assimilis	13.5156	75.0859	673
468	Agu02	Agumbe1	Holigarna grahamii	13.5156	75.0859	673
469	Agu02	Agumbe1	Paracroton pendulus	13.5156	75.0859	673
470	Agu02	Agumbe1	Eugenia macrosepala	13.5156	75.0859	673
471	Agu02	Agumbe1	Psychotria nigra	13.5156	75.0859	673
472	Agu02	Agumbe1	Psychotria nigra	13.5156	75.0859	673
473	Agu02	Agumbe1	Dimocarpus longan	13.5156	75.0859	673
474	Agu02	Agumbe1	Casearia wynadensis	13.5156	75.0859	673
475	Agu02	Agumbe1	Persea macrantha	13.5156	75.0859	673
476	Agu02	Agumbe1	Psychotria nigra	13.5156	75.0859	673
477	Agu02	Agumbe1	Psychotria nigra	13.5156	75.0859	673
478	Agu02	Agumbe1	Psychotria truncata	13.5156	75.0859	673
479	Agu02	Agumbe1	Mastixia arborea	13.5156	75.0859	673
480	Agu02	Agumbe1	Callicarpa tomentosa	13.5156	75.0859	673
481	Agu02	Agumbe1	Psychotria nigra	13.5156	75.0859	673
483	Agu02	Agumbe1	Myristica dactyloides	13.5156	75.0859	673
484	Agu02	Agumbe1	Euonymus indicus	13.5156	75.0859	673
485	Agu02	Agumbe1	Euonymus indicus	13.5156	75.0859	673
486	Agu02	Agumbe1	Dimorphocalyx beddomei	13.5156	75.0859	673
487	Agu02	Agumbe1	Psychotria nigra	13.5156	75.0859	673
488	Agu02	Agumbe1	Symplocos racemosa	13.5156	75.0859	673
489	Agu02	Agumbe1	Nothopegia beddomei	13.5156	75.0859	673
490	Agu02	Agumbe1	Nothopegia beddomei	13.5156	75.0859	673
491	Agu02	Agumbe1	Nothopegia beddomei	13.5156	75.0859	673
492	Agu02	Agumbe1	Dimorphocalyx beddomei	13.5156	75.0859	673
493	Agu02	Agumbe1	Psychotria truncata	13.5156	75.0859	673
494	Agu02	Agumbe1	Psychotria truncata	13.5156	75.0859	673
495	Agu02	Agumbe1	Psychotria nigra	13.5156	75.0859	673
496	Agu02	Agumbe1	Psychotria nigra	13.5156	75.0859	673
497	Agu02	Agumbe1	Knema attenuata	13.5156	75.0859	673
498	Agu02	Agumbe1	Litsea laevigata	13.5156	75.0859	673
499	Agu02	Agumbe1	Holigarna arnottiana	13.5156	75.0859	673
500	Agu02	Agumbe1	Nothopegia beddomei	13.5156	75.0859	673
501	Agu02	Agumbe1	Syzygium laetum	13.5156	75.0859	673
502	Agu02	Agumbe1	Nothopegia racemosa	13.5156	75.0859	673
503	Agu02	Agumbe1	Ixora nigricans	13.5156	75.0859	673
505	Agu02	Agumbe1	Diospyros pruriens	13.5156	75.0859	673
506	Agu02	Agumbe1	Dimocarpus longan	13.5156	75.0859	673
507	Agu02	Agumbe1	Symplocos racemosa	13.5156	75.0859	673
508	Agu02	Agumbe1	Diospyros candolleana	13.5156	75.0859	673
509	Agu02	Agumbe1	Dimocarpus longan	13.5156	75.0859	673
510	Agu02	Agumbe1	Dimocarpus longan	13.5156	75.0859	673
511	Agu02	Agumbe1	Nothopegia racemosa	13.5156	75.0859	673
512	Agu02	Agumbe1	Knema attenuata	13.5156	75.0859	673
513	Agu02	Agumbe1	Syzygium laetum	13.5156	75.0859	673
514	Agu02	Agumbe1	Psychotria nigra	13.5156	75.0859	673
515	Agu02	Agumbe1	Psychotria nigra	13.5156	75.0859	673
516	Agu02	Agumbe1	Psychotria truncata	13.5156	75.0859	673
517	Agu02	Agumbe1	Syzygium gardneri	13.5156	75.0859	673
518	Agu02	Agumbe1	Dipterocarpus indicus	13.5156	75.0859	673
519	Agu02	Agumbe1	Psychotria nigra	13.5156	75.0859	673
520	Agu02	Agumbe1	Psychotria nigra	13.5156	75.0859	673
521	Agu02	Agumbe1	Ixora nigricans	13.5156	75.0859	673
522	Agu02	Agumbe1	Casearia ovata	13.5156	75.0859	673
523	Agu02	Agumbe1	Garcinia gummi-gutta	13.5156	75.0859	673
524	Agu02	Agumbe1	Psychotria nigra	13.5156	75.0859	673
525	Agu02	Agumbe1	Symplocos racemosa	13.5156	75.0859	673
526	Agu02	Agumbe1	Symplocos racemosa	13.5156	75.0859	673
527	Agu03	Agumbe2	Knema attenuata	13.5248	75.0876	669
528	Agu03	Agumbe2	Dipterocarpus indicus	13.5248	75.0876	669
530	Agu03	Agumbe2	Diospyros sylvatica	13.5248	75.0876	669
531	Agu03	Agumbe2	Psychotria truncata	13.5248	75.0876	669
532	Agu03	Agumbe2	Olea dioica	13.5248	75.0876	669
533	Agu03	Agumbe2	Diospyros candolleana	13.5248	75.0876	669
534	Agu03	Agumbe2	Psychotria nigra	13.5248	75.0876	669
537	Agu03	Agumbe2	Knema attenuata	13.5248	75.0876	669
538	Agu03	Agumbe2	Psychotria nigra	13.5248	75.0876	669
539	Agu03	Agumbe2	Hopea ponga	13.5248	75.0876	669
540	Agu03	Agumbe2	Ixora nigricans	13.5248	75.0876	669
541	Agu03	Agumbe2	Diospyros sylvatica	13.5248	75.0876	669
542	Agu03	Agumbe2	Canthium dicoccum	13.5248	75.0876	669
543	Agu03	Agumbe2	Holigarna ferruginea	13.5248	75.0876	669
544	Agu03	Agumbe2	Ixora nigricans	13.5248	75.0876	669
545	Agu03	Agumbe2	Casearia ovata	13.5248	75.0876	669
546	Agu03	Agumbe2	Eugenia macrosepala	13.5248	75.0876	669
547	Agu03	Agumbe2	Holigarna grahamii	13.5248	75.0876	669
548	Agu03	Agumbe2	Syzygium laetum	13.5248	75.0876	669
549	Agu03	Agumbe2	Diospyros sylvatica	13.5248	75.0876	669
550	Agu03	Agumbe2	Dimocarpus longan	13.5248	75.0876	669
551	Agu03	Agumbe2	Knema attenuata	13.5248	75.0876	669
552	Agu03	Agumbe2	Myristica dactyloides	13.5248	75.0876	669
553	Agu03	Agumbe2	Syzygium gardneri	13.5248	75.0876	669
555	Agu03	Agumbe2	Symplocos racemosa	13.5248	75.0876	669
556	Agu03	Agumbe2	Homalium zeylanicum	13.5248	75.0876	669
558	Agu03	Agumbe2	Holigarna ferruginea	13.5248	75.0876	669
559	Agu03	Agumbe2	Symplocos racemosa	13.5248	75.0876	669
560	Agu03	Agumbe2	Symplocos racemosa	13.5248	75.0876	669
562	Agu03	Agumbe2	Myristica dactyloides	13.5248	75.0876	669
563	Agu03	Agumbe2	Diospyros sylvatica	13.5248	75.0876	669
564	Agu03	Agumbe2	Symplocos racemosa	13.5248	75.0876	669
565	Agu03	Agumbe2	Glycosmis sp2	13.5248	75.0876	669
566	Agu03	Agumbe2	Diospyros sylvatica	13.5248	75.0876	669
567	Agu03	Agumbe2	Psychotria truncata	13.5248	75.0876	669
568	Agu03	Agumbe2	Dimocarpus longan	13.5248	75.0876	669
569	Agu03	Agumbe2	Syzygium laetum	13.5248	75.0876	669
570	Agu03	Agumbe2	Beilschmiedia dalzellii	13.5248	75.0876	669
571	Agu03	Agumbe2	Crysophyllum lanceolatum	13.5248	75.0876	669
572	Agu03	Agumbe2	Myristica dactyloides	13.5248	75.0876	669
573	Agu03	Agumbe2	Psychotria nigra	13.5248	75.0876	669
574	Agu03	Agumbe2	Psychotria truncata	13.5248	75.0876	669
576	Agu03	Agumbe2	Knema attenuata	13.5248	75.0876	669
577	Agu03	Agumbe2	Cryptocarya wightiana	13.5248	75.0876	669
578	Agu03	Agumbe2	Symplocos racemosa	13.5248	75.0876	669
579	Agu03	Agumbe2	Diospyros sylvatica	13.5248	75.0876	669
580	Agu03	Agumbe2	Symplocos racemosa	13.5248	75.0876	669
581	Agu03	Agumbe2	Dimocarpus longan	13.5248	75.0876	669
582	Agu03	Agumbe2	Myristica dactyloides	13.5248	75.0876	669
583	Agu03	Agumbe2	Syzygium laetum	13.5248	75.0876	669
584	Agu03	Agumbe2	Poeciloneuron indicum	13.5248	75.0876	669
585	Agu03	Agumbe2	Diospyros sylvatica	13.5248	75.0876	669
586	Agu03	Agumbe2	Psychotria nigra	13.5248	75.0876	669
587	Agu03	Agumbe2	Psychotria nigra	13.5248	75.0876	669
588	Agu03	Agumbe2	Mastixia arborea	13.5248	75.0876	669
589	Agu03	Agumbe2	Dimocarpus longan	13.5248	75.0876	669
591	Agu03	Agumbe2	Holigarna ferruginea	13.5248	75.0876	669
592	Agu03	Agumbe2	Diospyros sylvatica	13.5248	75.0876	669
593	Agu03	Agumbe2	Poeciloneuron indicum	13.5248	75.0876	669
594	Agu03	Agumbe2	Eugenia macrosepala	13.5248	75.0876	669
595	Agu03	Agumbe2	Poeciloneuron indicum	13.5248	75.0876	669
597	Agu03	Agumbe2	Garcinia morella	13.5248	75.0876	669
598	Agu03	Agumbe2	Diospyros sylvatica	13.5248	75.0876	669
599	Agu03	Agumbe2	Myristica dactyloides	13.5248	75.0876	669
600	Agu03	Agumbe2	Glycosmis sp2	13.5248	75.0876	669
601	Agu03	Agumbe2	Diospyros sylvatica	13.5248	75.0876	669
602	Agu03	Agumbe2	Dimocarpus longan	13.5248	75.0876	669
605	Agu03	Agumbe2	Psychotria nigra	13.5248	75.0876	669
606	Agu03	Agumbe2	Syzygium laetum	13.5248	75.0876	669
607	Agu03	Agumbe2	Diospyros sylvatica	13.5248	75.0876	669
608	Agu03	Agumbe2	Litsea keralana	13.5248	75.0876	669
610	Agu03	Agumbe2	Syzygium gardneri	13.5248	75.0876	669
611	Agu03	Agumbe2	Elaeocarpus tuberculatus	13.5248	75.0876	669
612	Agu03	Agumbe2	Garcinia gummi-gutta	13.5248	75.0876	669
613	Agu03	Agumbe2	Diospyros pruriens	13.5248	75.0876	669
614	Agu03	Agumbe2	Diospyros pruriens	13.5248	75.0876	669
615	Agu03	Agumbe2	Myristica dactyloides	13.5248	75.0876	669
616	Agu03	Agumbe2	Canthium dicoccum	13.5248	75.0876	669
618	Agu03	Agumbe2	Garcinia gummi-gutta	13.5248	75.0876	669
619	Agu03	Agumbe2	Syzygium laetum	13.5248	75.0876	669
620	Agu03	Agumbe2	Poeciloneuron indicum	13.5248	75.0876	669
621	Agu03	Agumbe2	Aglaia elaeagnoidea	13.5248	75.0876	669
622	Agu03	Agumbe2	Nothopegia beddomei	13.5248	75.0876	669
623	Agu03	Agumbe2	Myristica dactyloides	13.5248	75.0876	669
624	Agu03	Agumbe2	Syzygium laetum	13.5248	75.0876	669
625	Agu03	Agumbe2	Xanthophyllum arnottianum	13.5248	75.0876	669
626	Agu03	Agumbe2	Eugenia macrosepala	13.5248	75.0876	669
627	Agu03	Agumbe2	Litsea laevigata	13.5248	75.0876	669
629	Agu03	Agumbe2	Diospyros candolleana	13.5248	75.0876	669
630	Agu03	Agumbe2	Syzygium laetum	13.5248	75.0876	669
631	Agu03	Agumbe2	Hopea ponga	13.5248	75.0876	669
632	Agu03	Agumbe2	Diospyros candolleana	13.5248	75.0876	669
633	Agu03	Agumbe2	Memecylon wightii	13.5248	75.0876	669
634	Agu03	Agumbe2	Symplocos racemosa	13.5248	75.0876	669
636	Agu04	Agumbe3	Syzygium laetum	13.5037	75.0805	692
637	Agu04	Agumbe3	Garcinia talbotii	13.5037	75.0805	692
638	Agu04	Agumbe3	Psychotria nigra	13.5037	75.0805	692
639	Agu04	Agumbe3	Syzygium laetum	13.5037	75.0805	692
640	Agu04	Agumbe3	Crysophyllum lanceolatum	13.5037	75.0805	692
641	Agu04	Agumbe3	Poeciloneuron indicum	13.5037	75.0805	692
642	Agu04	Agumbe3	Psychotria nigra	13.5037	75.0805	692
643	Agu04	Agumbe3	Casearia wynadensis	13.5037	75.0805	692
644	Agu04	Agumbe3	Reinwardtiodendron anamalaiense	13.5037	75.0805	692
645	Agu04	Agumbe3	Reinwardtiodendron anamalaiense	13.5037	75.0805	692
646	Agu04	Agumbe3	Reinwardtiodendron anamalaiense	13.5037	75.0805	692
647	Agu04	Agumbe3	Syzygium laetum	13.5037	75.0805	692
648	Agu04	Agumbe3	Reinwardtiodendron anamalaiense	13.5037	75.0805	692
649	Agu04	Agumbe3	Glochidion ellipticum	13.5037	75.0805	692
650	Agu04	Agumbe3	Dimocarpus longan	13.5037	75.0805	692
651	Agu04	Agumbe3	Dipterocarpus indicus	13.5037	75.0805	692
652	Agu04	Agumbe3	Chionanthus mala-elengi	13.5037	75.0805	692
653	Agu04	Agumbe3	Dimocarpus longan	13.5037	75.0805	692
655	Agu04	Agumbe3	Poeciloneuron indicum	13.5037	75.0805	692
656	Agu04	Agumbe3	Poeciloneuron indicum	13.5037	75.0805	692
657	Agu04	Agumbe3	Dimocarpus longan	13.5037	75.0805	692
658	Agu04	Agumbe3	Syzygium laetum	13.5037	75.0805	692
659	Agu04	Agumbe3	Knema attenuata	13.5037	75.0805	692
660	Agu04	Agumbe3	Syzygium laetum	13.5037	75.0805	692
661	Agu04	Agumbe3	Syzygium laetum	13.5037	75.0805	692
663	Agu04	Agumbe3	Dichapetalum gelonioides	13.5037	75.0805	692
665	Agu04	Agumbe3	Syzygium laetum	13.5037	75.0805	692
666	Agu04	Agumbe3	Poeciloneuron indicum	13.5037	75.0805	692
667	Agu04	Agumbe3	Syzygium laetum	13.5037	75.0805	692
668	Agu04	Agumbe3	Poeciloneuron indicum	13.5037	75.0805	692
670	Agu04	Agumbe3	Poeciloneuron indicum	13.5037	75.0805	692
671	Agu04	Agumbe3	Casearia wynadensis	13.5037	75.0805	692
672	Agu04	Agumbe3	Glycosmis sp2	13.5037	75.0805	692
673	Agu04	Agumbe3	Syzygium laetum	13.5037	75.0805	692
674	Agu04	Agumbe3	Meiogyne pannosa	13.5037	75.0805	692
675	Agu04	Agumbe3	Syzygium laetum	13.5037	75.0805	692
676	Agu04	Agumbe3	Syzygium laetum	13.5037	75.0805	692
677	Agu04	Agumbe3	Psychotria nigra	13.5037	75.0805	692
678	Agu04	Agumbe3	Garcinia talbotii	13.5037	75.0805	692
679	Agu04	Agumbe3	Holigarna arnottiana	13.5037	75.0805	692
680	Agu04	Agumbe3	Aglaia elaeagnoidea	13.5037	75.0805	692
681	Agu04	Agumbe3	Psychotria nigra	13.5037	75.0805	692
682	Agu04	Agumbe3	Nothopegia big	13.5037	75.0805	692
683	Agu04	Agumbe3	Poeciloneuron indicum	13.5037	75.0805	692
685	Agu04	Agumbe3	Poeciloneuron indicum	13.5037	75.0805	692
687	Agu04	Agumbe3	Meiogyne pannosa	13.5037	75.0805	692
688	Agu04	Agumbe3	Palaquium ellipticum	13.5037	75.0805	692
689	Agu04	Agumbe3	Meiogyne pannosa	13.5037	75.0805	692
690	Agu04	Agumbe3	Paracroton pendulus	13.5037	75.0805	692
691	Agu04	Agumbe3	Psychotria nigra	13.5037	75.0805	692
693	Agu04	Agumbe3	Garcinia talbotii	13.5037	75.0805	692
694	Agu04	Agumbe3	Syzygium gardneri	13.5037	75.0805	692
695	Agu04	Agumbe3	Poeciloneuron indicum	13.5037	75.0805	692
696	Agu04	Agumbe3	Syzygium laetum	13.5037	75.0805	692
697	Agu04	Agumbe3	Poeciloneuron indicum	13.5037	75.0805	692
698	Agu04	Agumbe3	Syzygium laetum	13.5037	75.0805	692
699	Agu04	Agumbe3	Nothopegia thin	13.5037	75.0805	692
700	Agu04	Agumbe3	Poeciloneuron indicum	13.5037	75.0805	692
701	Agu04	Agumbe3	Psychotria nigra	13.5037	75.0805	692
702	Agu04	Agumbe3	Syzygium laetum	13.5037	75.0805	692
703	Agu04	Agumbe3	Poeciloneuron indicum	13.5037	75.0805	692
705	Agu04	Agumbe3	Poeciloneuron indicum	13.5037	75.0805	692
706	Agu04	Agumbe3	Knema attenuata	13.5037	75.0805	692
707	Agu04	Agumbe3	Poeciloneuron indicum	13.5037	75.0805	692
708	Agu04	Agumbe3	Dimocarpus longan	13.5037	75.0805	692
709	Agu04	Agumbe3	Casearia wynadensis	13.5037	75.0805	692
711	Agu04	Agumbe3	Cryptocarya wightiana	13.5037	75.0805	692
712	Agu04	Agumbe3	Vepris bilocularis	13.5037	75.0805	692
714	Agu04	Agumbe3	Poeciloneuron indicum	13.5037	75.0805	692
715	Agu04	Agumbe3	Cinnamomum malabatrum	13.5037	75.0805	692
716	Agu04	Agumbe3	Poeciloneuron indicum	13.5037	75.0805	692
717	Agu04	Agumbe3	Mesua ferrea	13.5037	75.0805	692
718	Agu04	Agumbe3	Poeciloneuron indicum	13.5037	75.0805	692
719	Agu04	Agumbe3	Poeciloneuron indicum	13.5037	75.0805	692
720	Agu04	Agumbe3	Palaquium ellipticum	13.5037	75.0805	692
722	Agu04	Agumbe3	Poeciloneuron indicum	13.5037	75.0805	692
723	Agu04	Agumbe3	Poeciloneuron indicum	13.5037	75.0805	692
724	Agu04	Agumbe3	Poeciloneuron indicum	13.5037	75.0805	692
725	Agu04	Agumbe3	Poeciloneuron indicum	13.5037	75.0805	692
727	Agu04	Agumbe3	Poeciloneuron indicum	13.5037	75.0805	692
728	Agu04	Agumbe3	Poeciloneuron indicum	13.5037	75.0805	692
729	Agu04	Agumbe3	Poeciloneuron indicum	13.5037	75.0805	692
730	Agu04	Agumbe3	Poeciloneuron indicum	13.5037	75.0805	692
731	Agu04	Agumbe3	Poeciloneuron indicum	13.5037	75.0805	692
732	Agu04	Agumbe3	Poeciloneuron indicum	13.5037	75.0805	692
733	Agu04	Agumbe3	Actinodaphne malabarica	13.5037	75.0805	692
734	Agu04	Agumbe3	Poeciloneuron indicum	13.5037	75.0805	692
735	Agu04	Agumbe3	Poeciloneuron indicum	13.5037	75.0805	692
736	Agu04	Agumbe3	Poeciloneuron indicum	13.5037	75.0805	692
737	Agu04	Agumbe3	Knema attenuata	13.5037	75.0805	692
738	Agu04	Agumbe3	Poeciloneuron indicum	13.5037	75.0805	692
739	Agu04	Agumbe3	Knema attenuata	13.5037	75.0805	692
740	Agu04	Agumbe3	Knema attenuata	13.5037	75.0805	692
741	Agu04	Agumbe3	Poeciloneuron indicum	13.5037	75.0805	692
742	Agu04	Agumbe3	Poeciloneuron indicum	13.5037	75.0805	692
743	Agu04	Agumbe3	Poeciloneuron indicum	13.5037	75.0805	692
744	Agu04	Agumbe3	Actinodaphne malabarica	13.5037	75.0805	692
745	Agu04	Agumbe3	Psychotria nigra	13.5037	75.0805	692
746	Agu04	Agumbe3	Syzygium gardneri	13.5037	75.0805	692
747	Agu04	Agumbe3	Litsea laevigata	13.5037	75.0805	692
748	Agu04	Agumbe3	Poeciloneuron indicum	13.5037	75.0805	692
749	Agu04	Agumbe3	Poeciloneuron indicum	13.5037	75.0805	692
750	Agu04	Agumbe3	Reinwardtiodendron anamalaiense	13.5037	75.0805	692
751	Agu04	Agumbe3	Poeciloneuron indicum	13.5037	75.0805	692
752	Agu04	Agumbe3	Poeciloneuron indicum	13.5037	75.0805	692
754	Agu04	Agumbe3	Poeciloneuron indicum	13.5037	75.0805	692
755	Agu04	Agumbe3	Syzygium laetum	13.5037	75.0805	692
756	Agu04	Agumbe3	Garcinia talbotii	13.5037	75.0805	692
757	Agu04	Agumbe3	Syzygium laetum	13.5037	75.0805	692
758	Agu04	Agumbe3	Reinwardtiodendron anamalaiense	13.5037	75.0805	692
759	Agu04	Agumbe3	Reinwardtiodendron anamalaiense	13.5037	75.0805	692
760	Agu04	Agumbe3	Garcinia talbotii	13.5037	75.0805	692
761	Agu04	Agumbe3	Poeciloneuron indicum	13.5037	75.0805	692
762	Agu04	Agumbe3	Poeciloneuron indicum	13.5037	75.0805	692
763	Agu04	Agumbe3	Reinwardtiodendron anamalaiense	13.5037	75.0805	692
764	Agu04	Agumbe3	Poeciloneuron indicum	13.5037	75.0805	692
765	Agu04	Agumbe3	Holigarna ferruginea	13.5037	75.0805	692
766	Agu04	Agumbe3	Symplocos racemosa	13.5037	75.0805	692
767	Agu04	Agumbe3	Reinwardtiodendron anamalaiense	13.5037	75.0805	692
768	Agu04	Agumbe3	Cryptocarya wightiana	13.5037	75.0805	692
769	Agu04	Agumbe3	Reinwardtiodendron anamalaiense	13.5037	75.0805	692
770	Agu04	Agumbe3	Syzygium laetum	13.5037	75.0805	692
771	Agu04	Agumbe3	Poeciloneuron indicum	13.5037	75.0805	692
772	Agu04	Agumbe3	Actinodaphne malabarica	13.5037	75.0805	692
773	Agu04	Agumbe3	Poeciloneuron indicum	13.5037	75.0805	692
774	Agu04	Agumbe3	Poeciloneuron indicum	13.5037	75.0805	692
775	Agu04	Agumbe3	Poeciloneuron indicum	13.5037	75.0805	692
776	Agu04	Agumbe3	Dimocarpus longan	13.5037	75.0805	692
777	Agu04	Agumbe3	Poeciloneuron indicum	13.5037	75.0805	692
778	Agu05	Agumbe4	Reinwardtiodendron anamalaiense	13.5029	75.0863	700
779	Agu05	Agumbe4	Poeciloneuron indicum	13.5029	75.0863	700
780	Agu05	Agumbe4	Knema attenuata	13.5029	75.0863	700
781	Agu05	Agumbe4	Poeciloneuron indicum	13.5029	75.0863	700
782	Agu05	Agumbe4	Psychotria nigra	13.5029	75.0863	700
783	Agu05	Agumbe4	Nothopegia beddomei	13.5029	75.0863	700
784	Agu05	Agumbe4	Psychotria nigra	13.5029	75.0863	700
785	Agu05	Agumbe4	Cryptocarya wightiana	13.5029	75.0863	700
786	Agu05	Agumbe4	Reinwardtiodendron anamalaiense	13.5029	75.0863	700
787	Agu05	Agumbe4	Aglaia elaeagnoidea	13.5029	75.0863	700
788	Agu05	Agumbe4	Syzygium gardneri	13.5029	75.0863	700
789	Agu05	Agumbe4	Palaquium ellipticum	13.5029	75.0863	700
790	Agu05	Agumbe4	Knema attenuata	13.5029	75.0863	700
791	Agu05	Agumbe4	Syzygium laetum	13.5029	75.0863	700
792	Agu05	Agumbe4	Litsea laevigata	13.5029	75.0863	700
793	Agu05	Agumbe4	Nothopegia beddomei	13.5029	75.0863	700
794	Agu05	Agumbe4	Ficus nervosa	13.5029	75.0863	700
795	Agu05	Agumbe4	Dimocarpus longan	13.5029	75.0863	700
796	Agu05	Agumbe4	Poeciloneuron indicum	13.5029	75.0863	700
797	Agu05	Agumbe4	Cinnamomum malabatrum	13.5029	75.0863	700
798	Agu05	Agumbe4	Poeciloneuron indicum	13.5029	75.0863	700
799	Agu05	Agumbe4	Nothopegia beddomei	13.5029	75.0863	700
800	Agu05	Agumbe4	Reinwardtiodendron anamalaiense	13.5029	75.0863	700
801	Agu05	Agumbe4	Eugenia macrosepala	13.5029	75.0863	700
802	Agu05	Agumbe4	Poeciloneuron indicum	13.5029	75.0863	700
803	Agu05	Agumbe4	Glycosmis sp2	13.5029	75.0863	700
804	Agu05	Agumbe4	Poeciloneuron indicum	13.5029	75.0863	700
805	Agu05	Agumbe4	Knema attenuata	13.5029	75.0863	700
806	Agu05	Agumbe4	Glycosmis sp2	13.5029	75.0863	700
807	Agu05	Agumbe4	Cryptocarya wightiana	13.5029	75.0863	700
808	Agu05	Agumbe4	Holigarna ferruginea	13.5029	75.0863	700
809	Agu05	Agumbe4	Cryptocarya wightiana	13.5029	75.0863	700
810	Agu05	Agumbe4	Syzygium laetum	13.5029	75.0863	700
811	Agu05	Agumbe4	Mastixia arborea	13.5029	75.0863	700
812	Agu05	Agumbe4	Poeciloneuron indicum	13.5029	75.0863	700
814	Agu05	Agumbe4	Reinwardtiodendron anamalaiense	13.5029	75.0863	700
815	Agu05	Agumbe4	Nothopegia beddomei	13.5029	75.0863	700
816	Agu05	Agumbe4	Symplocos racemosa	13.5029	75.0863	700
817	Agu05	Agumbe4	Mastixia arborea	13.5029	75.0863	700
818	Agu05	Agumbe4	Palaquium ellipticum	13.5029	75.0863	700
819	Agu05	Agumbe4	Cryptocarya wightiana	13.5029	75.0863	700
820	Agu05	Agumbe4	Cryptocarya wightiana	13.5029	75.0863	700
821	Agu05	Agumbe4	Actinodaphne malabarica	13.5029	75.0863	700
822	Agu05	Agumbe4	Knema attenuata	13.5029	75.0863	700
823	Agu05	Agumbe4	Symplocos racemosa	13.5029	75.0863	700
824	Agu05	Agumbe4	Reinwardtiodendron anamalaiense	13.5029	75.0863	700
825	Agu05	Agumbe4	Memecylon umbellatum	13.5029	75.0863	700
826	Agu05	Agumbe4	Mastixia arborea	13.5029	75.0863	700
827	Agu05	Agumbe4	Poeciloneuron indicum	13.5029	75.0863	700
828	Agu05	Agumbe4	Poeciloneuron indicum	13.5029	75.0863	700
829	Agu05	Agumbe4	Poeciloneuron indicum	13.5029	75.0863	700
830	Agu05	Agumbe4	Reinwardtiodendron anamalaiense	13.5029	75.0863	700
831	Agu05	Agumbe4	Dimocarpus longan	13.5029	75.0863	700
832	Agu05	Agumbe4	Syzygium gardneri	13.5029	75.0863	700
833	Agu05	Agumbe4	Poeciloneuron indicum	13.5029	75.0863	700
834	Agu05	Agumbe4	Reinwardtiodendron anamalaiense	13.5029	75.0863	700
835	Agu05	Agumbe4	Poeciloneuron indicum	13.5029	75.0863	700
836	Agu05	Agumbe4	Poeciloneuron indicum	13.5029	75.0863	700
837	Agu05	Agumbe4	Cryptocarya wightiana	13.5029	75.0863	700
838	Agu05	Agumbe4	Reinwardtiodendron anamalaiense	13.5029	75.0863	700
839	Agu05	Agumbe4	Poeciloneuron indicum	13.5029	75.0863	700
840	Agu05	Agumbe4	Reinwardtiodendron anamalaiense	13.5029	75.0863	700
841	Agu05	Agumbe4	Symplocos racemosa	13.5029	75.0863	700
842	Agu05	Agumbe4	Poeciloneuron indicum	13.5029	75.0863	700
843	Agu05	Agumbe4	Poeciloneuron indicum	13.5029	75.0863	700
844	Agu05	Agumbe4	Reinwardtiodendron anamalaiense	13.5029	75.0863	700
845	Agu05	Agumbe4	Syzygium laetum	13.5029	75.0863	700
846	Agu05	Agumbe4	Casearia wynadensis	13.5029	75.0863	700
847	Agu05	Agumbe4	Poeciloneuron indicum	13.5029	75.0863	700
848	Agu05	Agumbe4	Dimocarpus longan	13.5029	75.0863	700
849	Agu05	Agumbe4	Psychotria nigra	13.5029	75.0863	700
850	Agu05	Agumbe4	Poeciloneuron indicum	13.5029	75.0863	700
851	Agu05	Agumbe4	Palaquium ellipticum	13.5029	75.0863	700
852	Agu05	Agumbe4	Knema attenuata	13.5029	75.0863	700
853	Agu05	Agumbe4	Dimocarpus longan	13.5029	75.0863	700
854	Agu05	Agumbe4	Poeciloneuron indicum	13.5029	75.0863	700
855	Agu05	Agumbe4	Mastixia arborea	13.5029	75.0863	700
856	Agu05	Agumbe4	Symplocos racemosa	13.5029	75.0863	700
857	Agu05	Agumbe4	Chionanthus leprocarpa	13.5029	75.0863	700
858	Agu05	Agumbe4	Persea macrantha	13.5029	75.0863	700
859	Agu05	Agumbe4	Poeciloneuron indicum	13.5029	75.0863	700
860	Agu05	Agumbe4	Mastixia arborea	13.5029	75.0863	700
861	Agu05	Agumbe4	Actinodaphne malabarica	13.5029	75.0863	700
862	Agu05	Agumbe4	Nothopegia beddomei	13.5029	75.0863	700
863	Agu05	Agumbe4	Poeciloneuron indicum	13.5029	75.0863	700
864	Agu05	Agumbe4	Dimocarpus longan	13.5029	75.0863	700
865	Agu05	Agumbe4	Nothopegia beddomei	13.5029	75.0863	700
866	Agu05	Agumbe4	Reinwardtiodendron anamalaiense	13.5029	75.0863	700
867	Agu05	Agumbe4	Symplocos racemosa	13.5029	75.0863	700
869	Agu05	Agumbe4	Litsea floribunda	13.5029	75.0863	700
870	Agu05	Agumbe4	Nothopegia beddomei	13.5029	75.0863	700
871	Agu05	Agumbe4	Mastixia arborea	13.5029	75.0863	700
872	Agu05	Agumbe4	Dimocarpus longan	13.5029	75.0863	700
873	Agu05	Agumbe4	Knema attenuata	13.5029	75.0863	700
874	Agu05	Agumbe4	Poeciloneuron indicum	13.5029	75.0863	700
876	Agu05	Agumbe4	Callicarpa tomentosa	13.5029	75.0863	700
877	Agu05	Agumbe4	Litsea laevigata	13.5029	75.0863	700
878	Agu05	Agumbe4	Poeciloneuron indicum	13.5029	75.0863	700
879	Agu05	Agumbe4	Dimocarpus longan	13.5029	75.0863	700
880	Agu05	Agumbe4	Syzygium gardneri	13.5029	75.0863	700
881	Agu05	Agumbe4	Psychotria nigra	13.5029	75.0863	700
882	Agu05	Agumbe4	Actinodaphne malabarica	13.5029	75.0863	700
883	Agu05	Agumbe4	Nothopegia beddomei	13.5029	75.0863	700
884	Agu05	Agumbe4	Nothopegia beddomei	13.5029	75.0863	700
885	Agu05	Agumbe4	Poeciloneuron indicum	13.5029	75.0863	700
886	Agu05	Agumbe4	Nothopegia beddomei	13.5029	75.0863	700
887	Agu05	Agumbe4	Poeciloneuron indicum	13.5029	75.0863	700
888	Agu05	Agumbe4	Nothopegia beddomei	13.5029	75.0863	700
889	Agu05	Agumbe4	Nothopegia beddomei	13.5029	75.0863	700
890	Agu05	Agumbe4	Actinodaphne malabarica	13.5029	75.0863	700
891	Agu05	Agumbe4	Syzygium gardneri	13.5029	75.0863	700
892	Agu05	Agumbe4	Poeciloneuron indicum	13.5029	75.0863	700
893	Agu05	Agumbe4	Poeciloneuron indicum	13.5029	75.0863	700
894	Agu05	Agumbe4	Nothopegia beddomei	13.5029	75.0863	700
895	Agu05	Agumbe4	Reinwardtiodendron anamalaiense	13.5029	75.0863	700
896	Agu05	Agumbe4	Cryptocarya wightiana	13.5029	75.0863	700
897	Agu05	Agumbe4	Cinnamomum malabatrum	13.5029	75.0863	700
898	Agu05	Agumbe4	Mangifera indica	13.5029	75.0863	700
899	Agu05	Agumbe4	Reinwardtiodendron anamalaiense	13.5029	75.0863	700
900	Agu05	Agumbe4	Poeciloneuron indicum	13.5029	75.0863	700
901	Agu05	Agumbe4	Syzygium gardneri	13.5029	75.0863	700
902	Agu05	Agumbe4	Eugenia macrosepala	13.5029	75.0863	700
903	Agu05	Agumbe4	Psychotria nigra	13.5029	75.0863	700
904	Agu05	Agumbe4	Litsea floribunda	13.5029	75.0863	700
905	Agu05	Agumbe4	Polyalthia fragrans	13.5029	75.0863	700
906	Agu05	Agumbe4	Syzygium gardneri	13.5029	75.0863	700
907	Agu05	Agumbe4	Mastixia arborea	13.5029	75.0863	700
908	Agu05	Agumbe4	Dimocarpus longan	13.5029	75.0863	700
909	Agu05	Agumbe4	Cryptocarya wightiana	13.5029	75.0863	700
910	Agu05	Agumbe4	Litsea floribunda	13.5029	75.0863	700
911	Agu05	Agumbe4	Cryptocarya wightiana	13.5029	75.0863	700
912	Agu05	Agumbe4	Cryptocarya wightiana	13.5029	75.0863	700
913	Agu05	Agumbe4	Dimocarpus longan	13.5029	75.0863	700
914	Agu05	Agumbe4	Poeciloneuron indicum	13.5029	75.0863	700
915	Agu05	Agumbe4	Psychotria nigra	13.5029	75.0863	700
916	Agu05	Agumbe4	Reinwardtiodendron anamalaiense	13.5029	75.0863	700
917	Agu05	Agumbe4	Dimocarpus longan	13.5029	75.0863	700
918	Agu05	Agumbe4	Gomphandra tetrandra	13.5029	75.0863	700
919	Agu05	Agumbe4	Litsea floribunda	13.5029	75.0863	700
920	Agu05	Agumbe4	Dimocarpus longan	13.5029	75.0863	700
921	Agu05	Agumbe4	Dimocarpus longan	13.5029	75.0863	700
923	Agu05	Agumbe4	Knema attenuata	13.5029	75.0863	700
924	Agu05	Agumbe4	Persea macrantha	13.5029	75.0863	700
925	Agu05	Agumbe4	Palaquium ellipticum	13.5029	75.0863	700
926	Agu05	Agumbe4	Psychotria nigra	13.5029	75.0863	700
927	Agu05	Agumbe4	Nothopegia beddomei	13.5029	75.0863	700
928	Agu05	Agumbe4	Agumbe UID170	13.5029	75.0863	700
929	Agu06	Agumbe5	Psychotria nigra	13.5314	75.0857	672
930	Agu06	Agumbe5	Knema attenuata	13.5314	75.0857	672
931	Agu06	Agumbe5	Cryptocarya wightiana	13.5314	75.0857	672
932	Agu06	Agumbe5	Psychotria nigra	13.5314	75.0857	672
933	Agu06	Agumbe5	Litsea laevigata	13.5314	75.0857	672
934	Agu06	Agumbe5	Mesua ferrea	13.5314	75.0857	672
935	Agu06	Agumbe5	Dipterocarpus indicus	13.5314	75.0857	672
936	Agu06	Agumbe5	Cryptocarya wightiana	13.5314	75.0857	672
937	Agu06	Agumbe5	Psychotria truncata	13.5314	75.0857	672
938	Agu06	Agumbe5	Hopea canarensis	13.5314	75.0857	672
939	Agu06	Agumbe5	Cryptocarya wightiana	13.5314	75.0857	672
940	Agu06	Agumbe5	Psychotria nigra	13.5314	75.0857	672
941	Agu06	Agumbe5	Diospyros sylvatica	13.5314	75.0857	672
942	Agu06	Agumbe5	Dimocarpus longan	13.5314	75.0857	672
943	Agu06	Agumbe5	Symplocos racemosa	13.5314	75.0857	672
944	Agu06	Agumbe5	Psychotria nigra	13.5314	75.0857	672
945	Agu06	Agumbe5	Cryptocarya wightiana	13.5314	75.0857	672
946	Agu06	Agumbe5	Syzygium laetum	13.5314	75.0857	672
947	Agu06	Agumbe5	Holigarna ferruginea	13.5314	75.0857	672
948	Agu06	Agumbe5	Cryptocarya wightiana	13.5314	75.0857	672
949	Agu06	Agumbe5	Actinodaphne malabarica	13.5314	75.0857	672
950	Agu06	Agumbe5	Callicarpa tomentosa	13.5314	75.0857	672
951	Agu06	Agumbe5	Cryptocarya wightiana	13.5314	75.0857	672
952	Agu06	Agumbe5	Psychotria nigra	13.5314	75.0857	672
953	Agu06	Agumbe5	Elaeocarpus tuberculatus	13.5314	75.0857	672
954	Agu06	Agumbe5	Casearia ovata	13.5314	75.0857	672
955	Agu06	Agumbe5	Holigarna ferruginea	13.5314	75.0857	672
956	Agu06	Agumbe5	Palaquium ellipticum	13.5314	75.0857	672
957	Agu06	Agumbe5	Diospyros candolleana	13.5314	75.0857	672
958	Agu06	Agumbe5	Knema attenuata	13.5314	75.0857	672
959	Agu06	Agumbe5	Dimocarpus longan	13.5314	75.0857	672
960	Agu06	Agumbe5	Holigarna ferruginea	13.5314	75.0857	672
961	Agu06	Agumbe5	Olea dioica	13.5314	75.0857	672
962	Agu06	Agumbe5	Dimocarpus longan	13.5314	75.0857	672
963	Agu06	Agumbe5	Holigarna ferruginea	13.5314	75.0857	672
964	Agu06	Agumbe5	Psychotria nigra	13.5314	75.0857	672
965	Agu06	Agumbe5	Cryptocarya wightiana	13.5314	75.0857	672
966	Agu06	Agumbe5	Knema attenuata	13.5314	75.0857	672
967	Agu06	Agumbe5	Cryptocarya wightiana	13.5314	75.0857	672
968	Agu06	Agumbe5	Glycosmis sp2	13.5314	75.0857	672
969	Agu06	Agumbe5	Glycosmis sp2	13.5314	75.0857	672
970	Agu06	Agumbe5	Casearia ovata	13.5314	75.0857	672
971	Agu06	Agumbe5	Psychotria nigra	13.5314	75.0857	672
972	Agu06	Agumbe5	Psychotria nigra	13.5314	75.0857	672
973	Agu06	Agumbe5	Psychotria nigra	13.5314	75.0857	672
974	Agu06	Agumbe5	Psychotria nigra	13.5314	75.0857	672
975	Agu06	Agumbe5	Psychotria nigra	13.5314	75.0857	672
976	Agu06	Agumbe5	Psychotria nigra	13.5314	75.0857	672
977	Agu06	Agumbe5	Knema attenuata	13.5314	75.0857	672
978	Agu06	Agumbe5	Garcinia gummi-gutta	13.5314	75.0857	672
979	Agu06	Agumbe5	Myristica dactyloides	13.5314	75.0857	672
980	Agu06	Agumbe5	Holigarna ferruginea	13.5314	75.0857	672
981	Agu06	Agumbe5	Beilschmiedia dalzellii	13.5314	75.0857	672
982	Agu06	Agumbe5	Actinodaphne malabarica	13.5314	75.0857	672
983	Agu06	Agumbe5	Cryptocarya wightiana	13.5314	75.0857	672
984	Agu06	Agumbe5	Cryptocarya wightiana	13.5314	75.0857	672
985	Agu06	Agumbe5	Diospyros sylvatica	13.5314	75.0857	672
986	Agu06	Agumbe5	Diospyros sylvatica	13.5314	75.0857	672
987	Agu06	Agumbe5	Phyllanthus sp	13.5314	75.0857	672
988	Agu06	Agumbe5	Symplocos racemosa	13.5314	75.0857	672
989	Agu06	Agumbe5	Psychotria nigra	13.5314	75.0857	672
990	Agu06	Agumbe5	Cryptocarya wightiana	13.5314	75.0857	672
991	Agu06	Agumbe5	Casearia wynadensis	13.5314	75.0857	672
992	Agu06	Agumbe5	Cryptocarya wightiana	13.5314	75.0857	672
993	Agu06	Agumbe5	Poeciloneuron indicum	13.5314	75.0857	672
994	Agu06	Agumbe5	Diospyros candolleana	13.5314	75.0857	672
995	Agu06	Agumbe5	Glycosmis pentaphylla	13.5314	75.0857	672
996	Agu06	Agumbe5	Diospyros paniculata	13.5314	75.0857	672
997	Agu06	Agumbe5	Reinwardtiodendron anamalaiense	13.5314	75.0857	672
998	Agu06	Agumbe5	Knema attenuata	13.5314	75.0857	672
999	Agu06	Agumbe5	Syzygium laetum	13.5314	75.0857	672
1000	Agu06	Agumbe5	Diospyros candolleana	13.5314	75.0857	672
1001	Agu06	Agumbe5	Syzygium laetum	13.5314	75.0857	672
1002	Agu06	Agumbe5	Cryptocarya wightiana	13.5314	75.0857	672
1003	Agu06	Agumbe5	Psychotria nigra	13.5314	75.0857	672
1004	Agu06	Agumbe5	Litsea laevigata	13.5314	75.0857	672
1005	Agu06	Agumbe5	Diospyros sylvatica	13.5314	75.0857	672
1006	Agu06	Agumbe5	Meiogyne ramarowii	13.5314	75.0857	672
1007	Agu06	Agumbe5	Knema attenuata	13.5314	75.0857	672
1008	Agu06	Agumbe5	Psychotria truncata	13.5314	75.0857	672
1010	Agu06	Agumbe5	Knema attenuata	13.5314	75.0857	672
1011	Agu06	Agumbe5	Dimocarpus longan	13.5314	75.0857	672
1012	Agu06	Agumbe5	Psychotria nigra	13.5314	75.0857	672
1013	Agu06	Agumbe5	Syzygium laetum	13.5314	75.0857	672
1014	Agu06	Agumbe5	Psychotria nigra	13.5314	75.0857	672
1015	Agu06	Agumbe5	Cryptocarya wightiana	13.5314	75.0857	672
1016	Agu06	Agumbe5	Cinnamomum malabatrum	13.5314	75.0857	672
1017	Agu06	Agumbe5	Casearia ovata	13.5314	75.0857	672
1018	Agu06	Agumbe5	Litsea laevigata	13.5314	75.0857	672
1019	Agu06	Agumbe5	Cryptocarya wightiana	13.5314	75.0857	672
1020	Agu06	Agumbe5	Ixora nigricans	13.5314	75.0857	672
1021	Agu06	Agumbe5	Cryptocarya wightiana	13.5314	75.0857	672
1022	Agu06	Agumbe5	Holigarna ferruginea	13.5314	75.0857	672
1023	Agu06	Agumbe5	Holigarna ferruginea	13.5314	75.0857	672
1024	Agu06	Agumbe5	Symplocos racemosa	13.5314	75.0857	672
1025	Agu06	Agumbe5	Knema attenuata	13.5314	75.0857	672
1026	Agu06	Agumbe5	Cryptocarya wightiana	13.5314	75.0857	672
1027	Agu06	Agumbe5	Cryptocarya wightiana	13.5314	75.0857	672
1028	Agu06	Agumbe5	Reinwardtiodendron anamalaiense	13.5314	75.0857	672
1029	Agu06	Agumbe5	Cryptocarya wightiana	13.5314	75.0857	672
1030	Agu06	Agumbe5	Psychotria nigra	13.5314	75.0857	672
1031	Agu06	Agumbe5	Syzygium gardneri	13.5314	75.0857	672
1032	Agu06	Agumbe5	Cryptocarya wightiana	13.5314	75.0857	672
1033	Agu06	Agumbe5	Cryptocarya wightiana	13.5314	75.0857	672
1034	Agu06	Agumbe5	Glycosmis sp2	13.5314	75.0857	672
1035	Agu06	Agumbe5	Cryptocarya wightiana	13.5314	75.0857	672
1036	Agu06	Agumbe5	Reinwardtiodendron anamalaiense	13.5314	75.0857	672
1037	Agu06	Agumbe5	Cryptocarya wightiana	13.5314	75.0857	672
1038	Agu06	Agumbe5	Dipterocarpus indicus	13.5314	75.0857	672
1039	Agu06	Agumbe5	Cryptocarya wightiana	13.5314	75.0857	672
1040	Agu06	Agumbe5	Cryptocarya wightiana	13.5314	75.0857	672
1041	Agu06	Agumbe5	Cryptocarya wightiana	13.5314	75.0857	672
1042	Agu06	Agumbe5	Litsea laevigata	13.5314	75.0857	672
1043	Agu06	Agumbe5	Cryptocarya wightiana	13.5314	75.0857	672
1044	Agu06	Agumbe5	Litsea laevigata	13.5314	75.0857	672
1045	Agu06	Agumbe5	Cryptocarya wightiana	13.5314	75.0857	672
1046	Agu06	Agumbe5	Knema attenuata	13.5314	75.0857	672
1047	Agu06	Agumbe5	Diospyros sylvatica	13.5314	75.0857	672
1048	Agu06	Agumbe5	Actinodaphne malabarica	13.5314	75.0857	672
1049	Agu06	Agumbe5	Casearia ovata	13.5314	75.0857	672
1050	Agu06	Agumbe5	Reinwardtiodendron anamalaiense	13.5314	75.0857	672
1051	Agu06	Agumbe5	Dipterocarpus indicus	13.5314	75.0857	672
1052	Agu06	Agumbe5	Dimocarpus longan	13.5314	75.0857	672
1053	Agu06	Agumbe5	Psychotria nigra	13.5314	75.0857	672
1054	Agu06	Agumbe5	Cryptocarya wightiana	13.5314	75.0857	672
1055	Agu06	Agumbe5	Litsea laevigata	13.5314	75.0857	672
1056	Agu06	Agumbe5	Poeciloneuron indicum	13.5314	75.0857	672
1057	Agu06	Agumbe5	Reinwardtiodendron anamalaiense	13.5314	75.0857	672
1058	Agu06	Agumbe5	Meiogyne pannosa	13.5314	75.0857	672
1059	Agu06	Agumbe5	Dimocarpus longan	13.5314	75.0857	672
1060	Agu06	Agumbe5	Dichapetalum gelonioides	13.5314	75.0857	672
1061	Agu06	Agumbe5	Psychotria nigra	13.5314	75.0857	672
1062	Agu06	Agumbe5	Casearia ovata	13.5314	75.0857	672
1063	Agu06	Agumbe5	Nothopegia beddomei	13.5314	75.0857	672
1064	Agu06	Agumbe5	Cryptocarya wightiana	13.5314	75.0857	672
1065	Agu06	Agumbe5	Knema attenuata	13.5314	75.0857	672
1066	Agu06	Agumbe5	Nothopegia beddomei	13.5314	75.0857	672
1067	Agu06	Agumbe5	Psychotria truncata	13.5314	75.0857	672
1068	Agu06	Agumbe5	Casearia ovata	13.5314	75.0857	672
1069	Agu06	Agumbe5	Cryptocarya wightiana	13.5314	75.0857	672
1070	Agu06	Agumbe5	Diospyros paniculata	13.5314	75.0857	672
1071	Agu06	Agumbe5	Holigarna ferruginea	13.5314	75.0857	672
1072	Agu06	Agumbe5	Syzygium gardneri	13.5314	75.0857	672
1073	Agu06	Agumbe5	Cryptocarya wightiana	13.5314	75.0857	672
1074	Agu06	Agumbe5	Dimocarpus longan	13.5314	75.0857	672
1075	Agu06	Agumbe5	Holigarna ferruginea	13.5314	75.0857	672
1076	Agu06	Agumbe5	Dipterocarpus indicus	13.5314	75.0857	672
1077	Agu06	Agumbe5	Glycosmis pentaphylla	13.5314	75.0857	672
1078	Agu06	Agumbe5	Knema attenuata	13.5314	75.0857	672
1079	Agu06	Agumbe5	Olea dioica	13.5314	75.0857	672
1080	Agu06	Agumbe5	Dimocarpus longan	13.5314	75.0857	672
1081	Agu06	Agumbe5	Psychotria truncata	13.5314	75.0857	672
1082	Agu06	Agumbe5	Memecylon wightii	13.5314	75.0857	672
1083	Agu06	Agumbe5	Syzygium laetum	13.5314	75.0857	672
1084	Agu06	Agumbe5	Poeciloneuron indicum	13.5314	75.0857	672
1085	Agu06	Agumbe5	Symplocos racemosa	13.5314	75.0857	672
1086	Agu06	Agumbe5	Psychotria nigra	13.5314	75.0857	672
1087	Agu06	Agumbe5	Cryptocarya wightiana	13.5314	75.0857	672
1088	Agu06	Agumbe5	Holigarna grahamii	13.5314	75.0857	672
1089	Agu06	Agumbe5	Nothopegia beddomei	13.5314	75.0857	672
1090	Agu06	Agumbe5	Glycosmis sp2	13.5314	75.0857	672
1091	Agu06	Agumbe5	Poeciloneuron indicum	13.5314	75.0857	672
1092	Agu06	Agumbe5	Diospyros paniculata	13.5314	75.0857	672
1093	Agu06	Agumbe5	Glycosmis sp2	13.5314	75.0857	672
1094	Agu06	Agumbe5	Glycosmis sp2	13.5314	75.0857	672
1095	Agu06	Agumbe5	Olea dioica	13.5314	75.0857	672
1096	Agu06	Agumbe5	Palaquium ellipticum	13.5314	75.0857	672
1097	Agu06	Agumbe5	Cinnamomum malabatrum	13.5314	75.0857	672
1098	Agu06	Agumbe5	Knema attenuata	13.5314	75.0857	672
1099	Agu06	Agumbe5	Poeciloneuron indicum	13.5314	75.0857	672
1100	Agu06	Agumbe5	Psychotria nigra	13.5314	75.0857	672
1101	Agu06	Agumbe5	Psychotria nigra	13.5314	75.0857	672
1102	Agu06	Agumbe5	Poeciloneuron indicum	13.5314	75.0857	672
1103	Agu06	Agumbe5	Garcinia gummi-gutta	13.5314	75.0857	672
1104	Agu06	Agumbe5	Psychotria nigra	13.5314	75.0857	672
1105	Agu06	Agumbe5	Chionanthus leprocarpa	13.5314	75.0857	672
1106	Agu06	Agumbe5	Knema attenuata	13.5314	75.0857	672
1107	Agu06	Agumbe5	Psychotria nigra	13.5314	75.0857	672
1108	Agu06	Agumbe5	Garcinia gummi-gutta	13.5314	75.0857	672
1109	Agu06	Agumbe5	Dimocarpus longan	13.5314	75.0857	672
1110	Agu06	Agumbe5	Garcinia gummi-gutta	13.5314	75.0857	672
1111	Agu06	Agumbe5	Psychotria nigra	13.5314	75.0857	672
1112	Agu06	Agumbe5	Reinwardtiodendron anamalaiense	13.5314	75.0857	672
1113	Agu06	Agumbe5	Psychotria nigra	13.5314	75.0857	672
1114	Agu06	Agumbe5	Psychotria nigra	13.5314	75.0857	672
1115	Agu06	Agumbe5	Holigarna ferruginea	13.5314	75.0857	672
1116	Agu06	Agumbe5	Dimocarpus longan	13.5314	75.0857	672
1117	Agu06	Agumbe5	Casearia ovata	13.5314	75.0857	672
1118	Agu06	Agumbe5	Psychotria nigra	13.5314	75.0857	672
1119	Agu06	Agumbe5	Artocarpus intigrifolius	13.5314	75.0857	672
1120	Agu06	Agumbe5	Beilschmiedia dalzellii	13.5314	75.0857	672
1121	Agu06	Agumbe5	Holigarna ferruginea	13.5314	75.0857	672
1122	Agu06	Agumbe5	Poeciloneuron indicum	13.5314	75.0857	672
1123	Agu06	Agumbe5	Mangifera indica	13.5314	75.0857	672
1124	Agu06	Agumbe5	Poeciloneuron indicum	13.5314	75.0857	672
1125	Agu06	Agumbe5	Poeciloneuron indicum	13.5314	75.0857	672
1126	Agu06	Agumbe5	Knema attenuata	13.5314	75.0857	672
1127	Amb01	Amboli1	Memecylon umbellatum	15.9598	74.0011	722
1128	Amb01	Amboli1	Memecylon umbellatum	15.9598	74.0011	722
1129	Amb01	Amboli1	Memecylon umbellatum	15.9598	74.0011	722
1130	Amb01	Amboli1	Memecylon umbellatum	15.9598	74.0011	722
1131	Amb01	Amboli1	Symplocos racemosa	15.9598	74.0011	722
1132	Amb01	Amboli1	Nothopegia racemosa	15.9598	74.0011	722
1133	Amb01	Amboli1	Memecylon umbellatum	15.9598	74.0011	722
1134	Amb01	Amboli1	Memecylon umbellatum	15.9598	74.0011	722
1135	Amb01	Amboli1	Leea indica	15.9598	74.0011	722
1136	Amb01	Amboli1	Diospyros candolleana	15.9598	74.0011	722
1137	Amb01	Amboli1	Memecylon umbellatum	15.9598	74.0011	722
1138	Amb01	Amboli1	Symplocos racemosa	15.9598	74.0011	722
1140	Amb01	Amboli1	Memecylon umbellatum	15.9598	74.0011	722
1141	Amb01	Amboli1	Memecylon umbellatum	15.9598	74.0011	722
1142	Amb01	Amboli1	Memecylon umbellatum	15.9598	74.0011	722
1143	Amb01	Amboli1	Memecylon umbellatum	15.9598	74.0011	722
1144	Amb01	Amboli1	Memecylon umbellatum	15.9598	74.0011	722
1146	Amb01	Amboli1	Memecylon umbellatum	15.9598	74.0011	722
1147	Amb01	Amboli1	Memecylon umbellatum	15.9598	74.0011	722
1148	Amb01	Amboli1	Memecylon umbellatum	15.9598	74.0011	722
1149	Amb01	Amboli1	Ixora brachiata	15.9598	74.0011	722
1150	Amb01	Amboli1	Memecylon umbellatum	15.9598	74.0011	722
1151	Amb01	Amboli1	Memecylon umbellatum	15.9598	74.0011	722
1152	Amb01	Amboli1	Diospyros angustifolia	15.9598	74.0011	722
1153	Amb01	Amboli1	Memecylon umbellatum	15.9598	74.0011	722
1154	Amb01	Amboli1	Memecylon umbellatum	15.9598	74.0011	722
1155	Amb01	Amboli1	Syzygium cumini	15.9598	74.0011	722
1156	Amb01	Amboli1	Ixora brachiata	15.9598	74.0011	722
1158	Amb01	Amboli1	Diospyros angustifolia	15.9598	74.0011	722
1160	Amb01	Amboli1	Leea indica	15.9598	74.0011	722
1161	Amb01	Amboli1	Memecylon umbellatum	15.9598	74.0011	722
1162	Amb01	Amboli1	Leea indica	15.9598	74.0011	722
1163	Amb01	Amboli1	Leea indica	15.9598	74.0011	722
1164	Amb01	Amboli1	Syzygium cumini	15.9598	74.0011	722
1165	Amb01	Amboli1	Memecylon umbellatum	15.9598	74.0011	722
1166	Amb01	Amboli1	Memecylon umbellatum	15.9598	74.0011	722
1167	Amb01	Amboli1	Memecylon umbellatum	15.9598	74.0011	722
1168	Amb01	Amboli1	Memecylon umbellatum	15.9598	74.0011	722
1169	Amb01	Amboli1	Nothopegia racemosa	15.9598	74.0011	722
1170	Amb01	Amboli1	Syzygium cumini	15.9598	74.0011	722
1171	Amb01	Amboli1	Leea indica	15.9598	74.0011	722
1172	Amb01	Amboli1	Memecylon umbellatum	15.9598	74.0011	722
1173	Amb01	Amboli1	Leea indica	15.9598	74.0011	722
1174	Amb01	Amboli1	Memecylon umbellatum	15.9598	74.0011	722
1175	Amb01	Amboli1	Leea indica	15.9598	74.0011	722
1176	Amb01	Amboli1	Diospyros angustifolia	15.9598	74.0011	722
1177	Amb01	Amboli1	Memecylon umbellatum	15.9598	74.0011	722
1178	Amb01	Amboli1	Glochidion ellipticum	15.9598	74.0011	722
1179	Amb01	Amboli1	Memecylon umbellatum	15.9598	74.0011	722
1180	Amb01	Amboli1	Diospyros candolleana	15.9598	74.0011	722
1181	Amb01	Amboli1	Diospyros candolleana	15.9598	74.0011	722
1182	Amb01	Amboli1	Diospyros angustifolia	15.9598	74.0011	722
1183	Amb01	Amboli1	Syzygium cumini	15.9598	74.0011	722
1184	Amb01	Amboli1	Memecylon umbellatum	15.9598	74.0011	722
1185	Amb01	Amboli1	Memecylon umbellatum	15.9598	74.0011	722
1186	Amb01	Amboli1	Memecylon umbellatum	15.9598	74.0011	722
1187	Amb01	Amboli1	Leea indica	15.9598	74.0011	722
1188	Amb01	Amboli1	Leea indica	15.9598	74.0011	722
1189	Amb01	Amboli1	Memecylon umbellatum	15.9598	74.0011	722
1190	Amb01	Amboli1	Symplocos racemosa	15.9598	74.0011	722
1191	Amb01	Amboli1	Syzygium cumini	15.9598	74.0011	722
1193	Amb02	Amboli2	Leea indica	15.9379	73.999	801
1195	Amb02	Amboli2	Nothapodytes nimmoniana	15.9379	73.999	801
1196	Amb02	Amboli2	Xantolis tomentosa	15.9379	73.999	801
1197	Amb02	Amboli2	Diospyros candolleana	15.9379	73.999	801
1198	Amb02	Amboli2	Syzygium cumini	15.9379	73.999	801
1199	Amb02	Amboli2	Diospyros candolleana	15.9379	73.999	801
1200	Amb02	Amboli2	Nothopegia racemosa	15.9379	73.999	801
1201	Amb02	Amboli2	Holigarna grahamii	15.9379	73.999	801
1202	Amb02	Amboli2	Actephila excelsa	15.9379	73.999	801
1203	Amb02	Amboli2	Garcinia talbotii	15.9379	73.999	801
1204	Amb02	Amboli2	Dimocarpus longan	15.9379	73.999	801
1205	Amb02	Amboli2	Syzygium cumini	15.9379	73.999	801
1206	Amb02	Amboli2	Diospyros candolleana	15.9379	73.999	801
1207	Amb02	Amboli2	Nothapodytes nimmoniana	15.9379	73.999	801
1208	Amb02	Amboli2	Syzygium cumini	15.9379	73.999	801
1209	Amb02	Amboli2	Nothopegia racemosa	15.9379	73.999	801
1210	Amb02	Amboli2	Glycosmis pentaphylla	15.9379	73.999	801
1211	Amb02	Amboli2	Leea indica	15.9379	73.999	801
1212	Amb02	Amboli2	Memecylon umbellatum	15.9379	73.999	801
1213	Amb02	Amboli2	Glycosmis pentaphylla	15.9379	73.999	801
1214	Amb02	Amboli2	Syzygium cumini	15.9379	73.999	801
1215	Amb02	Amboli2	Syzygium cumini	15.9379	73.999	801
1216	Amb02	Amboli2	Nothapodytes nimmoniana	15.9379	73.999	801
1217	Amb02	Amboli2	Diospyros candolleana	15.9379	73.999	801
1218	Amb02	Amboli2	Memecylon umbellatum	15.9379	73.999	801
1219	Amb02	Amboli2	Leea indica	15.9379	73.999	801
1220	Amb02	Amboli2	Dimocarpus longan	15.9379	73.999	801
1221	Amb02	Amboli2	Dichapetalum gelonioides	15.9379	73.999	801
1222	Amb02	Amboli2	Nothapodytes nimmoniana	15.9379	73.999	801
1223	Amb02	Amboli2	Leea indica	15.9379	73.999	801
1224	Amb02	Amboli2	Leea indica	15.9379	73.999	801
1225	Amb02	Amboli2	Nothapodytes nimmoniana	15.9379	73.999	801
1226	Amb02	Amboli2	Symplocos racemosa	15.9379	73.999	801
1227	Amb02	Amboli2	Leea indica	15.9379	73.999	801
1228	Amb02	Amboli2	Symplocos racemosa	15.9379	73.999	801
1229	Amb02	Amboli2	Leea indica	15.9379	73.999	801
1231	Amb02	Amboli2	Alstonia scholaris	15.9379	73.999	801
1232	Amb02	Amboli2	Myristica dactyloides	15.9379	73.999	801
1233	Amb02	Amboli2	Diospyros candolleana	15.9379	73.999	801
1234	Amb02	Amboli2	Aglaia lawii	15.9379	73.999	801
1235	Amb02	Amboli2	Syzygium cumini	15.9379	73.999	801
1236	Amb02	Amboli2	Cryptocarya wightiana	15.9379	73.999	801
1237	Amb02	Amboli2	Nothopegia racemosa	15.9379	73.999	801
1238	Amb02	Amboli2	Nothapodytes nimmoniana	15.9379	73.999	801
1239	Amb02	Amboli2	Dimocarpus longan	15.9379	73.999	801
1240	Amb02	Amboli2	Memecylon umbellatum	15.9379	73.999	801
1241	Amb02	Amboli2	Olea dioica	15.9379	73.999	801
1242	Amb02	Amboli2	Diospyros candolleana	15.9379	73.999	801
1243	Amb02	Amboli2	Memecylon umbellatum	15.9379	73.999	801
1244	Amb02	Amboli2	Nothopegia racemosa	15.9379	73.999	801
1245	Amb02	Amboli2	Nothapodytes nimmoniana	15.9379	73.999	801
1247	Amb02	Amboli2	Xantolis tomentosa	15.9379	73.999	801
1248	Amb02	Amboli2	Leea indica	15.9379	73.999	801
1249	Amb02	Amboli2	Nothapodytes nimmoniana	15.9379	73.999	801
1250	Amb02	Amboli2	Dimocarpus longan	15.9379	73.999	801
1251	Amb02	Amboli2	Syzygium cumini	15.9379	73.999	801
1252	Amb02	Amboli2	Symplocos racemosa	15.9379	73.999	801
1254	Amb02	Amboli2	Symplocos racemosa	15.9379	73.999	801
1255	Amb03	Amboli3	Nothapodytes nimmoniana	15.958	74.0012	746
1257	Amb03	Amboli3	Memecylon umbellatum	15.958	74.0012	746
1258	Amb03	Amboli3	Syzygium cumini	15.958	74.0012	746
1259	Amb03	Amboli3	Syzygium cumini	15.958	74.0012	746
1260	Amb03	Amboli3	Elaeocarpus oblongus	15.958	74.0012	746
1261	Amb03	Amboli3	Symplocos racemosa	15.958	74.0012	746
1262	Amb03	Amboli3	Symplocos racemosa	15.958	74.0012	746
1263	Amb03	Amboli3	Memecylon umbellatum	15.958	74.0012	746
1264	Amb03	Amboli3	Syzygium phillyraeoides	15.958	74.0012	746
1266	Amb03	Amboli3	Syzygium cumini	15.958	74.0012	746
1267	Amb03	Amboli3	Dichapetalum gelonioides	15.958	74.0012	746
1268	Amb03	Amboli3	Leea indica	15.958	74.0012	746
1269	Amb03	Amboli3	Symplocos racemosa	15.958	74.0012	746
1270	Amb03	Amboli3	Memecylon umbellatum	15.958	74.0012	746
1271	Amb03	Amboli3	Memecylon umbellatum	15.958	74.0012	746
1272	Amb03	Amboli3	Memecylon umbellatum	15.958	74.0012	746
1273	Amb03	Amboli3	Syzygium cumini	15.958	74.0012	746
1274	Amb03	Amboli3	Memecylon umbellatum	15.958	74.0012	746
1275	Amb03	Amboli3	Ixora brachiata	15.958	74.0012	746
1277	Amb03	Amboli3	Syzygium cumini	15.958	74.0012	746
1278	Amb03	Amboli3	Diospyros montana	15.958	74.0012	746
1279	Amb03	Amboli3	Syzygium cumini	15.958	74.0012	746
1280	Amb03	Amboli3	Symplocos racemosa	15.958	74.0012	746
1281	Amb03	Amboli3	Nothopegia racemosa	15.958	74.0012	746
1282	Amb03	Amboli3	Syzygium phillyraeoides	15.958	74.0012	746
1283	Amb03	Amboli3	Leea indica	15.958	74.0012	746
1284	Amb03	Amboli3	Symplocos racemosa	15.958	74.0012	746
1285	Amb03	Amboli3	Syzygium cumini	15.958	74.0012	746
1286	Amb03	Amboli3	Memecylon umbellatum	15.958	74.0012	746
1287	Amb03	Amboli3	Syzygium cumini	15.958	74.0012	746
1288	Amb03	Amboli3	Memecylon umbellatum	15.958	74.0012	746
1289	Amb03	Amboli3	Leea indica	15.958	74.0012	746
1290	Amb03	Amboli3	Symplocos racemosa	15.958	74.0012	746
1291	Amb03	Amboli3	Syzygium phillyraeoides	15.958	74.0012	746
1292	Amb03	Amboli3	Diospyros angustifolia	15.958	74.0012	746
1293	Amb03	Amboli3	Memecylon umbellatum	15.958	74.0012	746
1294	Amb03	Amboli3	Syzygium cumini	15.958	74.0012	746
1295	Amb03	Amboli3	Symplocos racemosa	15.958	74.0012	746
1296	Amb04	Amboli4	Syzygium hemisphericum	15.9467	74.0014	802
1297	Amb04	Amboli4	Glycosmis pentaphylla	15.9467	74.0014	802
1298	Amb04	Amboli4	Memecylon umbellatum	15.9467	74.0014	802
1299	Amb04	Amboli4	Syzygium hemisphericum	15.9467	74.0014	802
1300	Amb04	Amboli4	Atalantia racemosa	15.9467	74.0014	802
1301	Amb04	Amboli4	Memecylon umbellatum	15.9467	74.0014	802
1302	Amb04	Amboli4	Atalantia racemosa	15.9467	74.0014	802
1303	Amb04	Amboli4	Dichapetalum gelonioides	15.9467	74.0014	802
1304	Amb04	Amboli4	Syzygium cumini	15.9467	74.0014	802
1305	Amb04	Amboli4	Memecylon umbellatum	15.9467	74.0014	802
1306	Amb04	Amboli4	Actephila excelsa	15.9467	74.0014	802
1307	Amb04	Amboli4	Syzygium cumini	15.9467	74.0014	802
1308	Amb04	Amboli4	Atalantia racemosa	15.9467	74.0014	802
1309	Amb04	Amboli4	Aglaia lawii	15.9467	74.0014	802
1310	Amb04	Amboli4	Memecylon umbellatum	15.9467	74.0014	802
1311	Amb04	Amboli4	Dimocarpus longan	15.9467	74.0014	802
1313	Amb04	Amboli4	Xantolis tomentosa	15.9467	74.0014	802
1314	Amb04	Amboli4	Mallotus philippensis	15.9467	74.0014	802
1315	Amb04	Amboli4	Xantolis tomentosa	15.9467	74.0014	802
1316	Amb04	Amboli4	Xantolis tomentosa	15.9467	74.0014	802
1317	Amb04	Amboli4	Mallotus philippensis	15.9467	74.0014	802
1318	Amb04	Amboli4	Syzygium cumini	15.9467	74.0014	802
1319	Amb04	Amboli4	Mallotus philippensis	15.9467	74.0014	802
1320	Amb04	Amboli4	Nothapodytes nimmoniana	15.9467	74.0014	802
1321	Amb04	Amboli4	Symplocos racemosa	15.9467	74.0014	802
1322	Amb04	Amboli4	Nothopegia racemosa	15.9467	74.0014	802
1323	Amb04	Amboli4	Symplocos racemosa	15.9467	74.0014	802
1324	Amb04	Amboli4	Symplocos racemosa	15.9467	74.0014	802
1325	Amb04	Amboli4	Syzygium cumini	15.9467	74.0014	802
1326	Amb04	Amboli4	Diospyros candolleana	15.9467	74.0014	802
1328	Amb04	Amboli4	Mallotus philippensis	15.9467	74.0014	802
1329	Amb04	Amboli4	Memecylon umbellatum	15.9467	74.0014	802
1330	Amb04	Amboli4	Syzygium hemisphericum	15.9467	74.0014	802
1331	Amb04	Amboli4	Leea indica	15.9467	74.0014	802
1335	Amb04	Amboli4	Syzygium hemisphericum	15.9467	74.0014	802
1336	Amb04	Amboli4	Mallotus philippensis	15.9467	74.0014	802
1338	Amb04	Amboli4	Glycosmis pentaphylla	15.9467	74.0014	802
1339	Amb04	Amboli4	Dichapetalum gelonioides	15.9467	74.0014	802
1340	Amb04	Amboli4	Dichapetalum gelonioides	15.9467	74.0014	802
1341	Amb04	Amboli4	Diospyros candolleana	15.9467	74.0014	802
1343	Amb04	Amboli4	Mallotus philippensis	15.9467	74.0014	802
1344	Amb04	Amboli4	Symplocos racemosa	15.9467	74.0014	802
1345	Amb04	Amboli4	Ardisia solanacea	15.9467	74.0014	802
1346	Amb04	Amboli4	Symplocos racemosa	15.9467	74.0014	802
1347	Amb04	Amboli4	Syzygium hemisphericum	15.9467	74.0014	802
1348	Amb04	Amboli4	Nothopegia racemosa	15.9467	74.0014	802
1349	Amb04	Amboli4	Mallotus philippensis	15.9467	74.0014	802
1350	Amb04	Amboli4	Mallotus philippensis	15.9467	74.0014	802
1351	Amb04	Amboli4	Syzygium cumini	15.9467	74.0014	802
1352	Amb04	Amboli4	Memecylon umbellatum	15.9467	74.0014	802
1353	Amb04	Amboli4	Symplocos racemosa	15.9467	74.0014	802
1354	Amb04	Amboli4	Nothopegia racemosa	15.9467	74.0014	802
1355	Amb04	Amboli4	Nothopegia racemosa	15.9467	74.0014	802
1356	Amb04	Amboli4	Actephila excelsa	15.9467	74.0014	802
1357	Amb04	Amboli4	Mallotus philippensis	15.9467	74.0014	802
1358	Amb04	Amboli4	Syzygium cumini	15.9467	74.0014	802
1359	Amb04	Amboli4	Blachia denudata	15.9467	74.0014	802
1360	Amb04	Amboli4	Blachia denudata	15.9467	74.0014	802
1361	Amb04	Amboli4	Blachia denudata	15.9467	74.0014	802
1362	Amb04	Amboli4	Mallotus philippensis	15.9467	74.0014	802
1363	Amb04	Amboli4	Xantolis tomentosa	15.9467	74.0014	802
1364	Amb04	Amboli4	Symplocos racemosa	15.9467	74.0014	802
1365	Amb04	Amboli4	Leea indica	15.9467	74.0014	802
1366	Amb04	Amboli4	Memecylon umbellatum	15.9467	74.0014	802
1367	Amb04	Amboli4	Mallotus philippensis	15.9467	74.0014	802
1368	Amb04	Amboli4	Memecylon umbellatum	15.9467	74.0014	802
1369	Amb04	Amboli4	Diospyros montana	15.9467	74.0014	802
1370	Amb04	Amboli4	Memecylon umbellatum	15.9467	74.0014	802
1371	Amb04	Amboli4	Diospyros montana	15.9467	74.0014	802
1372	Amb04	Amboli4	Dichapetalum gelonioides	15.9467	74.0014	802
1373	Amb04	Amboli4	Memecylon umbellatum	15.9467	74.0014	802
1374	Amb04	Amboli4	Diospyros montana	15.9467	74.0014	802
1375	Amb04	Amboli4	Diospyros candolleana	15.9467	74.0014	802
1376	Amb04	Amboli4	Memecylon umbellatum	15.9467	74.0014	802
1377	Amb04	Amboli4	Memecylon umbellatum	15.9467	74.0014	802
1378	Amb04	Amboli4	Xantolis tomentosa	15.9467	74.0014	802
1379	Amb04	Amboli4	Memecylon umbellatum	15.9467	74.0014	802
1380	Amb04	Amboli4	Symplocos racemosa	15.9467	74.0014	802
1381	Amb04	Amboli4	Diospyros montana	15.9467	74.0014	802
1382	Amb04	Amboli4	Symplocos racemosa	15.9467	74.0014	802
1383	Amb04	Amboli4	Syzygium cumini	15.9467	74.0014	802
1384	Amb04	Amboli4	Diospyros montana	15.9467	74.0014	802
1385	Amb04	Amboli4	Dichapetalum gelonioides	15.9467	74.0014	802
1386	Amb04	Amboli4	Symplocos racemosa	15.9467	74.0014	802
1387	Amb04	Amboli4	Syzygium cumini	15.9467	74.0014	802
1388	Amb04	Amboli4	Symplocos racemosa	15.9467	74.0014	802
1389	Amb04	Amboli4	Memecylon umbellatum	15.9467	74.0014	802
1390	Amb04	Amboli4	Syzygium cumini	15.9467	74.0014	802
1391	Amb04	Amboli4	Mallotus philippensis	15.9467	74.0014	802
1392	Amb04	Amboli4	Mallotus philippensis	15.9467	74.0014	802
1393	Amb04	Amboli4	Mallotus philippensis	15.9467	74.0014	802
1394	Amb04	Amboli4	Mallotus philippensis	15.9467	74.0014	802
1396	Amb05	Amboli5	Nothapodytes nimmoniana	15.9352	73.9963	788
1397	Amb05	Amboli5	Olea dioica	15.9352	73.9963	788
1398	Amb05	Amboli5	Dimocarpus longan	15.9352	73.9963	788
1399	Amb05	Amboli5	Syzygium cumini	15.9352	73.9963	788
1400	Amb05	Amboli5	Syzygium cumini	15.9352	73.9963	788
1401	Amb05	Amboli5	Syzygium cumini	15.9352	73.9963	788
1402	Amb05	Amboli5	Dichapetalum gelonioides	15.9352	73.9963	788
1403	Amb05	Amboli5	Nothopegia racemosa	15.9352	73.9963	788
1404	Amb05	Amboli5	Nothopegia racemosa	15.9352	73.9963	788
1405	Amb05	Amboli5	Ixora brachiata	15.9352	73.9963	788
1406	Amb05	Amboli5	Symplocos racemosa	15.9352	73.9963	788
1407	Amb05	Amboli5	Symplocos racemosa	15.9352	73.9963	788
1408	Amb05	Amboli5	Syzygium cumini	15.9352	73.9963	788
1409	Amb05	Amboli5	Mallotus philippensis	15.9352	73.9963	788
1410	Amb05	Amboli5	Xantolis tomentosa	15.9352	73.9963	788
1411	Amb05	Amboli5	Mallotus philippensis	15.9352	73.9963	788
1412	Amb05	Amboli5	Mallotus philippensis	15.9352	73.9963	788
1413	Amb05	Amboli5	Symplocos racemosa	15.9352	73.9963	788
1414	Amb05	Amboli5	Cryptocarya wightiana	15.9352	73.9963	788
1415	Amb05	Amboli5	Symplocos racemosa	15.9352	73.9963	788
1416	Amb05	Amboli5	Memecylon umbellatum	15.9352	73.9963	788
1417	Amb05	Amboli5	Diospyros candolleana	15.9352	73.9963	788
1418	Amb05	Amboli5	Syzygium hemisphericum	15.9352	73.9963	788
1419	Amb05	Amboli5	Canthium dicoccum	15.9352	73.9963	788
1420	Amb05	Amboli5	Diospyros candolleana	15.9352	73.9963	788
1421	Amb05	Amboli5	Memecylon umbellatum	15.9352	73.9963	788
1422	Amb05	Amboli5	Nothopegia racemosa	15.9352	73.9963	788
1423	Amb05	Amboli5	Memecylon umbellatum	15.9352	73.9963	788
1424	Amb05	Amboli5	Mallotus philippensis	15.9352	73.9963	788
1425	Amb05	Amboli5	Diospyros candolleana	15.9352	73.9963	788
1426	Amb05	Amboli5	Glochidion ellipticum	15.9352	73.9963	788
1427	Amb05	Amboli5	Symplocos racemosa	15.9352	73.9963	788
1428	Amb05	Amboli5	Nothopegia racemosa	15.9352	73.9963	788
1429	Amb05	Amboli5	Mallotus philippensis	15.9352	73.9963	788
1430	Amb05	Amboli5	Mallotus philippensis	15.9352	73.9963	788
1431	Amb05	Amboli5	Mallotus philippensis	15.9352	73.9963	788
1432	Amb05	Amboli5	Mallotus philippensis	15.9352	73.9963	788
1433	Amb05	Amboli5	Diospyros candolleana	15.9352	73.9963	788
1434	Amb05	Amboli5	Diospyros candolleana	15.9352	73.9963	788
1435	Amb05	Amboli5	Mimusops elengi	15.9352	73.9963	788
1436	Amb05	Amboli5	Diospyros candolleana	15.9352	73.9963	788
1437	Amb05	Amboli5	Symplocos racemosa	15.9352	73.9963	788
1438	Amb05	Amboli5	Symplocos racemosa	15.9352	73.9963	788
1439	Amb05	Amboli5	Olea dioica	15.9352	73.9963	788
1440	Amb05	Amboli5	Mallotus philippensis	15.9352	73.9963	788
1441	Amb05	Amboli5	Olea dioica	15.9352	73.9963	788
1442	Amb05	Amboli5	Mallotus philippensis	15.9352	73.9963	788
1443	Amb05	Amboli5	Nothopegia racemosa	15.9352	73.9963	788
1444	Amb05	Amboli5	Memecylon umbellatum	15.9352	73.9963	788
1445	Amb05	Amboli5	Symplocos racemosa	15.9352	73.9963	788
1447	Amb05	Amboli5	Cryptocarya wightiana	15.9352	73.9963	788
1448	Amb05	Amboli5	Nothapodytes nimmoniana	15.9352	73.9963	788
1449	Amb05	Amboli5	Memecylon umbellatum	15.9352	73.9963	788
1450	Amb05	Amboli5	Cryptocarya wightiana	15.9352	73.9963	788
1451	Amb05	Amboli5	Memecylon umbellatum	15.9352	73.9963	788
1452	Amb05	Amboli5	Dichapetalum gelonioides	15.9352	73.9963	788
1453	Amb05	Amboli5	Actephila excelsa	15.9352	73.9963	788
1454	Amb05	Amboli5	Nothapodytes nimmoniana	15.9352	73.9963	788
1455	Amb05	Amboli5	Mallotus philippensis	15.9352	73.9963	788
1456	Amb05	Amboli5	Dimocarpus longan	15.9352	73.9963	788
1457	Amb05	Amboli5	Syzygium cumini	15.9352	73.9963	788
1458	Amb05	Amboli5	Nothopegia racemosa	15.9352	73.9963	788
1459	Amb05	Amboli5	Nothapodytes nimmoniana	15.9352	73.9963	788
1460	Amb05	Amboli5	Nothopegia racemosa	15.9352	73.9963	788
1461	Amb05	Amboli5	Syzygium cumini	15.9352	73.9963	788
1463	Amb05	Amboli5	Syzygium cumini	15.9352	73.9963	788
1464	Amb05	Amboli5	Syzygium cumini	15.9352	73.9963	788
1465	Amb05	Amboli5	Mallotus philippensis	15.9352	73.9963	788
1466	Amb05	Amboli5	Nothopegia racemosa	15.9352	73.9963	788
1467	Amb05	Amboli5	Ixora brachiata	15.9352	73.9963	788
1468	Amb05	Amboli5	Symplocos racemosa	15.9352	73.9963	788
1469	Amb05	Amboli5	Nothopegia racemosa	15.9352	73.9963	788
1470	Amb05	Amboli5	Glochidion ellipticum	15.9352	73.9963	788
1471	Amb05	Amboli5	Nothopegia racemosa	15.9352	73.9963	788
1472	Amb05	Amboli5	Symplocos racemosa	15.9352	73.9963	788
1474	Amb05	Amboli5	Mallotus philippensis	15.9352	73.9963	788
1475	Amb05	Amboli5	Nothapodytes nimmoniana	15.9352	73.9963	788
1476	Amb05	Amboli5	Dimocarpus longan	15.9352	73.9963	788
1477	Amb05	Amboli5	Symplocos racemosa	15.9352	73.9963	788
1479	Amb05	Amboli5	Nothopegia racemosa	15.9352	73.9963	788
1480	Amb05	Amboli5	Symplocos racemosa	15.9352	73.9963	788
1481	Amb05	Amboli5	Nothapodytes nimmoniana	15.9352	73.9963	788
1482	Amb05	Amboli5	Nothopegia racemosa	15.9352	73.9963	788
1483	Amb05	Amboli5	Symplocos racemosa	15.9352	73.9963	788
1484	Amb05	Amboli5	Symplocos racemosa	15.9352	73.9963	788
1485	Amb05	Amboli5	Ixora brachiata	15.9352	73.9963	788
1486	Amb05	Amboli5	Xantolis tomentosa	15.9352	73.9963	788
1487	Amb05	Amboli5	Syzygium cumini	15.9352	73.9963	788
1488	Amb05	Amboli5	Nothopegia racemosa	15.9352	73.9963	788
1489	Amb05	Amboli5	Ixora brachiata	15.9352	73.9963	788
1490	Amb05	Amboli5	Glochidion ellipticum	15.9352	73.9963	788
1491	Amb05	Amboli5	Xantolis tomentosa	15.9352	73.9963	788
1492	Amb05	Amboli5	Mallotus philippensis	15.9352	73.9963	788
1493	Amb05	Amboli5	Ixora brachiata	15.9352	73.9963	788
1494	Amb05	Amboli5	Dimocarpus longan	15.9352	73.9963	788
1495	Amb05	Amboli5	Olea dioica	15.9352	73.9963	788
1496	Amb06	Amboli6	Mallotus philippensis	15.9336	73.9758	626
1497	Amb06	Amboli6	Murraya paniculata	15.9336	73.9758	626
1498	Amb06	Amboli6	Polyalthia fragrans	15.9336	73.9758	626
1499	Amb06	Amboli6	Nothapodytes nimmoniana	15.9336	73.9758	626
1500	Amb06	Amboli6	Polyalthia fragrans	15.9336	73.9758	626
1501	Amb06	Amboli6	Ixora brachiata	15.9336	73.9758	626
1502	Amb06	Amboli6	Aglaia elaeagnoidea	15.9336	73.9758	626
1503	Amb06	Amboli6	Syzygium cumini	15.9336	73.9758	626
1504	Amb06	Amboli6	Casearia ovata	15.9336	73.9758	626
1505	Amb06	Amboli6	Aglaia elaeagnoidea	15.9336	73.9758	626
1506	Amb06	Amboli6	Mallotus philippensis	15.9336	73.9758	626
1507	Amb06	Amboli6	Pterospermum diversifolium	15.9336	73.9758	626
1508	Amb06	Amboli6	Memecylon umbellatum	15.9336	73.9758	626
1509	Amb06	Amboli6	Pterospermum diversifolium	15.9336	73.9758	626
1510	Amb06	Amboli6	Pterospermum diversifolium	15.9336	73.9758	626
1511	Amb06	Amboli6	Polyalthia fragrans	15.9336	73.9758	626
1512	Amb06	Amboli6	Diospyros oocarpa	15.9336	73.9758	626
1513	Amb06	Amboli6	Polyalthia fragrans	15.9336	73.9758	626
1514	Amb06	Amboli6	Casearia ovata	15.9336	73.9758	626
1515	Amb06	Amboli6	Aglaia elaeagnoidea	15.9336	73.9758	626
1516	Amb06	Amboli6	Nothopegia racemosa	15.9336	73.9758	626
1517	Amb06	Amboli6	Garcinia indica	15.9336	73.9758	626
1518	Amb06	Amboli6	Syzygium cumini	15.9336	73.9758	626
1519	Amb06	Amboli6	Nothopegia racemosa	15.9336	73.9758	626
1520	Amb06	Amboli6	Diospyros sylvatica	15.9336	73.9758	626
1521	Amb06	Amboli6	Polyalthia fragrans	15.9336	73.9758	626
1522	Amb06	Amboli6	Macaranga peltata	15.9336	73.9758	626
1523	Amb06	Amboli6	Macaranga peltata	15.9336	73.9758	626
1524	Amb06	Amboli6	Blachia denudata	15.9336	73.9758	626
1525	Amb06	Amboli6	Casearia ovata	15.9336	73.9758	626
1526	Amb06	Amboli6	Polyalthia fragrans	15.9336	73.9758	626
1527	Amb06	Amboli6	Mallotus philippensis	15.9336	73.9758	626
1528	Amb06	Amboli6	Mallotus philippensis	15.9336	73.9758	626
1529	Amb06	Amboli6	Polyalthia fragrans	15.9336	73.9758	626
1530	Amb06	Amboli6	Macaranga peltata	15.9336	73.9758	626
1531	Amb06	Amboli6	Macaranga peltata	15.9336	73.9758	626
1532	Amb06	Amboli6	Diospyros oocarpa	15.9336	73.9758	626
1533	Amb06	Amboli6	Diospyros candolleana	15.9336	73.9758	626
1534	Amb06	Amboli6	Syzygium cumini	15.9336	73.9758	626
1535	Amb06	Amboli6	Tabernaemontana heyneana	15.9336	73.9758	626
1536	Amb06	Amboli6	Diospyros oocarpa	15.9336	73.9758	626
1537	Amb06	Amboli6	Pterospermum diversifolium	15.9336	73.9758	626
1538	Amb06	Amboli6	Pterospermum diversifolium	15.9336	73.9758	626
1539	Amb06	Amboli6	Pterospermum diversifolium	15.9336	73.9758	626
1540	Amb06	Amboli6	Pterospermum diversifolium	15.9336	73.9758	626
1541	Amb06	Amboli6	Polyalthia fragrans	15.9336	73.9758	626
1542	Amb06	Amboli6	Pterospermum diversifolium	15.9336	73.9758	626
1543	Amb06	Amboli6	Pterospermum diversifolium	15.9336	73.9758	626
1544	Amb06	Amboli6	Pterospermum diversifolium	15.9336	73.9758	626
1545	Amb06	Amboli6	Pterospermum diversifolium	15.9336	73.9758	626
1546	Amb06	Amboli6	Diospyros candolleana	15.9336	73.9758	626
1547	Amb06	Amboli6	Pterospermum diversifolium	15.9336	73.9758	626
1548	Amb06	Amboli6	Pterospermum diversifolium	15.9336	73.9758	626
1549	Amb06	Amboli6	Memecylon umbellatum	15.9336	73.9758	626
1550	Amb06	Amboli6	Mallotus philippensis	15.9336	73.9758	626
1551	Amb06	Amboli6	Polyalthia fragrans	15.9336	73.9758	626
1552	Amb06	Amboli6	Atalantia racemosa	15.9336	73.9758	626
1553	Amb06	Amboli6	Diospyros sylvatica	15.9336	73.9758	626
1554	Amb06	Amboli6	Diospyros candolleana	15.9336	73.9758	626
1556	Amb06	Amboli6	Diospyros candolleana	15.9336	73.9758	626
1557	Amb06	Amboli6	Pterospermum diversifolium	15.9336	73.9758	626
1558	Amb06	Amboli6	Pterospermum diversifolium	15.9336	73.9758	626
1560	Amb06	Amboli6	Diospyros candolleana	15.9336	73.9758	626
1561	Amb06	Amboli6	Olea dioica	15.9336	73.9758	626
1562	Amb06	Amboli6	Macaranga peltata	15.9336	73.9758	626
1563	Amb06	Amboli6	Macaranga peltata	15.9336	73.9758	626
1564	Amb06	Amboli6	Mallotus philippensis	15.9336	73.9758	626
1565	Amb06	Amboli6	Tabernaemontana heyneana	15.9336	73.9758	626
1566	Amb06	Amboli6	Diospyros candolleana	15.9336	73.9758	626
1567	Amb06	Amboli6	Leea indica	15.9336	73.9758	626
1568	Amb06	Amboli6	Mallotus philippensis	15.9336	73.9758	626
1569	Amb06	Amboli6	Mallotus philippensis	15.9336	73.9758	626
1570	Amb06	Amboli6	Artocarpus gomezianus	15.9336	73.9758	626
1571	Amb06	Amboli6	Mallotus philippensis	15.9336	73.9758	626
1572	Amb06	Amboli6	Casearia ovata	15.9336	73.9758	626
1573	Amb06	Amboli6	Diospyros candolleana	15.9336	73.9758	626
1574	Amb06	Amboli6	Murraya koenigii	15.9336	73.9758	626
1575	Amb06	Amboli6	Casearia ovata	15.9336	73.9758	626
1576	Amb06	Amboli6	Aglaia elaeagnoidea	15.9336	73.9758	626
1577	Amb06	Amboli6	Casearia ovata	15.9336	73.9758	626
1578	Amb06	Amboli6	Polyalthia fragrans	15.9336	73.9758	626
1579	Amb06	Amboli6	Diospyros candolleana	15.9336	73.9758	626
1580	Amb06	Amboli6	Casearia ovata	15.9336	73.9758	626
1581	Amb06	Amboli6	Terminalia bellirica	15.9336	73.9758	626
1582	Amb06	Amboli6	Polyalthia fragrans	15.9336	73.9758	626
1583	Amb06	Amboli6	Polyalthia fragrans	15.9336	73.9758	626
1584	Amb06	Amboli6	Syzygium cumini	15.9336	73.9758	626
1585	Amb06	Amboli6	Diospyros candolleana	15.9336	73.9758	626
1586	Amb06	Amboli6	Diospyros candolleana	15.9336	73.9758	626
1587	Amb06	Amboli6	Aglaia elaeagnoidea	15.9336	73.9758	626
1588	Amb06	Amboli6	Casearia ovata	15.9336	73.9758	626
1589	Amb06	Amboli6	Diospyros candolleana	15.9336	73.9758	626
1590	Amb06	Amboli6	Polyalthia fragrans	15.9336	73.9758	626
1591	Amb06	Amboli6	Mallotus philippensis	15.9336	73.9758	626
1592	Amb06	Amboli6	Aglaia elaeagnoidea	15.9336	73.9758	626
1593	Amb06	Amboli6	Polyalthia fragrans	15.9336	73.9758	626
1594	Amb06	Amboli6	Polyalthia fragrans	15.9336	73.9758	626
1595	Amb06	Amboli6	Polyalthia fragrans	15.9336	73.9758	626
1596	Amb06	Amboli6	Holigarna grahamii	15.9336	73.9758	626
1597	Amb06	Amboli6	Holigarna grahamii	15.9336	73.9758	626
1598	Ans01	Anshi1	Olea dioica	15.0129	74.389	527
1599	Ans01	Anshi1	Ardisia solanacea	15.0129	74.389	527
1600	Ans01	Anshi1	Symplocos racemosa	15.0129	74.389	527
1601	Ans01	Anshi1	Aporosa lindleyana	15.0129	74.389	527
1602	Ans01	Anshi1	Olea dioica	15.0129	74.389	527
1603	Ans01	Anshi1	Aporosa lindleyana	15.0129	74.389	527
1604	Ans01	Anshi1	Xantolis tomentosa	15.0129	74.389	527
1605	Ans01	Anshi1	Syzygium cumini	15.0129	74.389	527
1606	Ans01	Anshi1	Symplocos racemosa	15.0129	74.389	527
1607	Ans01	Anshi1	Symplocos racemosa	15.0129	74.389	527
1608	Ans01	Anshi1	Memecylon talbotianum	15.0129	74.389	527
1609	Ans01	Anshi1	Olea dioica	15.0129	74.389	527
1610	Ans01	Anshi1	Diospyros candolleana	15.0129	74.389	527
1611	Ans01	Anshi1	Xantolis tomentosa	15.0129	74.389	527
1612	Ans01	Anshi1	Holigarna grahamii	15.0129	74.389	527
1613	Ans01	Anshi1	Aglaia elaeagnoidea	15.0129	74.389	527
1614	Ans01	Anshi1	Syzygium hemisphericum	15.0129	74.389	527
1615	Ans01	Anshi1	Aglaia elaeagnoidea	15.0129	74.389	527
1617	Ans01	Anshi1	Macaranga peltata	15.0129	74.389	527
1618	Ans01	Anshi1	Aglaia elaeagnoidea	15.0129	74.389	527
1619	Ans01	Anshi1	Olea dioica	15.0129	74.389	527
1620	Ans01	Anshi1	Heterophragma quadriloculare	15.0129	74.389	527
1621	Ans01	Anshi1	Aporosa lindleyana	15.0129	74.389	527
1622	Ans01	Anshi1	Terminalia tomentosa	15.0129	74.389	527
1623	Ans01	Anshi1	Dalbergia latifolia	15.0129	74.389	527
1624	Ans01	Anshi1	Xantolis tomentosa	15.0129	74.389	527
1625	Ans01	Anshi1	Xantolis tomentosa	15.0129	74.389	527
1626	Ans01	Anshi1	Psychotria dalzellii	15.0129	74.389	527
1627	Ans01	Anshi1	Aporosa lindleyana	15.0129	74.389	527
1628	Ans01	Anshi1	Calophyllum apetalum	15.0129	74.389	527
1629	Ans01	Anshi1	Xantolis tomentosa	15.0129	74.389	527
1630	Ans01	Anshi1	Terminalia tomentosa	15.0129	74.389	527
1631	Ans01	Anshi1	Flacourtia montana	15.0129	74.389	527
1632	Ans01	Anshi1	Psychotria dalzellii	15.0129	74.389	527
1633	Ans01	Anshi1	Psychotria dalzellii	15.0129	74.389	527
1634	Ans01	Anshi1	Xantolis tomentosa	15.0129	74.389	527
1635	Ans01	Anshi1	Psychotria dalzellii	15.0129	74.389	527
1636	Ans01	Anshi1	Aporosa lindleyana	15.0129	74.389	527
1637	Ans01	Anshi1	Aporosa lindleyana	15.0129	74.389	527
1638	Ans01	Anshi1	Ixora brachiata	15.0129	74.389	527
1639	Ans01	Anshi1	Psychotria dalzellii	15.0129	74.389	527
1640	Ans01	Anshi1	Psychotria dalzellii	15.0129	74.389	527
1641	Ans01	Anshi1	Aglaia elaeagnoidea	15.0129	74.389	527
1642	Ans01	Anshi1	Ixora brachiata	15.0129	74.389	527
1643	Ans01	Anshi1	Ixora brachiata	15.0129	74.389	527
1644	Ans01	Anshi1	Flacourtia montana	15.0129	74.389	527
1645	Ans01	Anshi1	Aporosa lindleyana	15.0129	74.389	527
1646	Ans01	Anshi1	Aglaia elaeagnoidea	15.0129	74.389	527
1647	Ans01	Anshi1	Aglaia elaeagnoidea	15.0129	74.389	527
1648	Ans01	Anshi1	Aporosa lindleyana	15.0129	74.389	527
1649	Ans01	Anshi1	Psychotria dalzellii	15.0129	74.389	527
1650	Ans01	Anshi1	Psychotria dalzellii	15.0129	74.389	527
1651	Ans01	Anshi1	Psychotria dalzellii	15.0129	74.389	527
1652	Ans01	Anshi1	Glycosmis pentaphylla	15.0129	74.389	527
1653	Ans01	Anshi1	Psychotria dalzellii	15.0129	74.389	527
1654	Ans01	Anshi1	Psychotria dalzellii	15.0129	74.389	527
1655	Ans01	Anshi1	Olea dioica	15.0129	74.389	527
1656	Ans01	Anshi1	Aglaia elaeagnoidea	15.0129	74.389	527
1657	Ans01	Anshi1	Psychotria dalzellii	15.0129	74.389	527
1658	Ans01	Anshi1	Aporosa lindleyana	15.0129	74.389	527
1659	Ans01	Anshi1	Cinnamomum malabatrum	15.0129	74.389	527
1660	Ans01	Anshi1	Aporosa lindleyana	15.0129	74.389	527
1661	Ans01	Anshi1	Aglaia elaeagnoidea	15.0129	74.389	527
1662	Ans01	Anshi1	Psychotria dalzellii	15.0129	74.389	527
1663	Ans01	Anshi1	Leea indica	15.0129	74.389	527
1664	Ans01	Anshi1	Aglaia elaeagnoidea	15.0129	74.389	527
1665	Ans01	Anshi1	Aglaia elaeagnoidea	15.0129	74.389	527
1666	Ans01	Anshi1	Aglaia elaeagnoidea	15.0129	74.389	527
1667	Ans01	Anshi1	Leea indica	15.0129	74.389	527
1668	Ans01	Anshi1	Leea indica	15.0129	74.389	527
1669	Ans01	Anshi1	Aporosa lindleyana	15.0129	74.389	527
1670	Ans01	Anshi1	Aglaia elaeagnoidea	15.0129	74.389	527
1671	Ans01	Anshi1	Ixora brachiata	15.0129	74.389	527
1672	Ans01	Anshi1	Syzygium cumini	15.0129	74.389	527
1673	Ans01	Anshi1	Persea macrantha	15.0129	74.389	527
1674	Ans01	Anshi1	Holigarna grahamii	15.0129	74.389	527
1675	Ans01	Anshi1	Terminalia tomentosa	15.0129	74.389	527
1676	Ans01	Anshi1	Olea dioica	15.0129	74.389	527
1677	Ans01	Anshi1	Olea dioica	15.0129	74.389	527
1678	Ans01	Anshi1	Cinnamomum malabatrum	15.0129	74.389	527
1679	Ans01	Anshi1	Aglaia elaeagnoidea	15.0129	74.389	527
1680	Ans01	Anshi1	Ixora brachiata	15.0129	74.389	527
1681	Ans01	Anshi1	Flacourtia montana	15.0129	74.389	527
1682	Ans01	Anshi1	Aglaia elaeagnoidea	15.0129	74.389	527
1683	Ans01	Anshi1	Diospyros candolleana	15.0129	74.389	527
1684	Ans01	Anshi1	Terminalia tomentosa	15.0129	74.389	527
1685	Ans01	Anshi1	Aglaia elaeagnoidea	15.0129	74.389	527
1686	Ans01	Anshi1	Aglaia elaeagnoidea	15.0129	74.389	527
1687	Ans01	Anshi1	Aglaia elaeagnoidea	15.0129	74.389	527
1688	Ans01	Anshi1	Flacourtia montana	15.0129	74.389	527
1689	Ans01	Anshi1	Aglaia elaeagnoidea	15.0129	74.389	527
1690	Ans01	Anshi1	Ixora brachiata	15.0129	74.389	527
1691	Ans01	Anshi1	Ixora brachiata	15.0129	74.389	527
1692	Ans01	Anshi1	Holigarna grahamii	15.0129	74.389	527
1693	Ans01	Anshi1	Terminalia tomentosa	15.0129	74.389	527
1694	Ans01	Anshi1	Aglaia elaeagnoidea	15.0129	74.389	527
1695	Ans01	Anshi1	Ixora brachiata	15.0129	74.389	527
1696	Ans01	Anshi1	Memecylon talbotianum	15.0129	74.389	527
1697	Ans01	Anshi1	Terminalia tomentosa	15.0129	74.389	527
1698	Ans01	Anshi1	Ixora brachiata	15.0129	74.389	527
1699	Ans01	Anshi1	Olea dioica	15.0129	74.389	527
1700	Ans01	Anshi1	Ixora brachiata	15.0129	74.389	527
1701	Ans01	Anshi1	Aglaia elaeagnoidea	15.0129	74.389	527
1702	Ans01	Anshi1	Olea dioica	15.0129	74.389	527
1703	Ans01	Anshi1	Olea dioica	15.0129	74.389	527
1704	Ans01	Anshi1	Terminalia tomentosa	15.0129	74.389	527
1705	Ans01	Anshi1	Psychotria dalzellii	15.0129	74.389	527
1706	Ans01	Anshi1	Syzygium hemisphericum	15.0129	74.389	527
1707	Ans01	Anshi1	Olea dioica	15.0129	74.389	527
1708	Ans01	Anshi1	Ixora brachiata	15.0129	74.389	527
1709	Ans01	Anshi1	Calophyllum apetalum	15.0129	74.389	527
1710	Ans01	Anshi1	Cinnamomum malabatrum	15.0129	74.389	527
1711	Ans01	Anshi1	Olea dioica	15.0129	74.389	527
1712	Ans01	Anshi1	Olea dioica	15.0129	74.389	527
1713	Ans01	Anshi1	Cinnamomum malabatrum	15.0129	74.389	527
1714	Ans01	Anshi1	Aglaia elaeagnoidea	15.0129	74.389	527
1715	Ans01	Anshi1	Diospyros candolleana	15.0129	74.389	527
1716	Ans01	Anshi1	Macaranga peltata	15.0129	74.389	527
1717	Ans01	Anshi1	Olea dioica	15.0129	74.389	527
1718	Ans01	Anshi1	Flacourtia montana	15.0129	74.389	527
1719	Ans01	Anshi1	Cinnamomum malabatrum	15.0129	74.389	527
1720	Ans01	Anshi1	Ixora brachiata	15.0129	74.389	527
1721	Ans01	Anshi1	Beilschmiedia dalzellii	15.0129	74.389	527
1722	Ans01	Anshi1	Diospyros candolleana	15.0129	74.389	527
1723	Ans01	Anshi1	Aglaia elaeagnoidea	15.0129	74.389	527
1724	Ans01	Anshi1	Aglaia elaeagnoidea	15.0129	74.389	527
1725	Ans01	Anshi1	Symplocos racemosa	15.0129	74.389	527
1726	Ans01	Anshi1	Holigarna grahamii	15.0129	74.389	527
1727	Ans01	Anshi1	Nothopegia racemosa	15.0129	74.389	527
1728	Ans01	Anshi1	Nothopegia racemosa	15.0129	74.389	527
1729	Ans01	Anshi1	Aglaia elaeagnoidea	15.0129	74.389	527
1730	Ans01	Anshi1	Holigarna grahamii	15.0129	74.389	527
1731	Ans01	Anshi1	Memecylon talbotianum	15.0129	74.389	527
1732	Ans01	Anshi1	Mimusops elengi	15.0129	74.389	527
1733	Ans01	Anshi1	Nothopegia racemosa	15.0129	74.389	527
1734	Ans01	Anshi1	Mimusops elengi	15.0129	74.389	527
1735	Ans01	Anshi1	Beilschmiedia dalzellii	15.0129	74.389	527
1736	Ans01	Anshi1	Symplocos racemosa	15.0129	74.389	527
1737	Ans01	Anshi1	Olea dioica	15.0129	74.389	527
1738	Ans01	Anshi1	Memecylon talbotianum	15.0129	74.389	527
1739	Ans02	Anshi2	Olea dioica	15.0144	74.3912	560
1740	Ans02	Anshi2	Cinnamomum malabatrum	15.0144	74.3912	560
1741	Ans02	Anshi2	Ixora brachiata	15.0144	74.3912	560
1742	Ans02	Anshi2	Cinnamomum malabatrum	15.0144	74.3912	560
1743	Ans02	Anshi2	Memecylon talbotianum	15.0144	74.3912	560
1744	Ans02	Anshi2	Cinnamomum malabatrum	15.0144	74.3912	560
1745	Ans02	Anshi2	Flacourtia montana	15.0144	74.3912	560
1746	Ans02	Anshi2	Olea dioica	15.0144	74.3912	560
1747	Ans02	Anshi2	Olea dioica	15.0144	74.3912	560
1748	Ans02	Anshi2	Aporosa lindleyana	15.0144	74.3912	560
1749	Ans02	Anshi2	Tabernaemontana heyneana	15.0144	74.3912	560
1750	Ans02	Anshi2	Symplocos racemosa	15.0144	74.3912	560
1751	Ans02	Anshi2	Nothopegia racemosa	15.0144	74.3912	560
1752	Ans02	Anshi2	Symplocos racemosa	15.0144	74.3912	560
1753	Ans02	Anshi2	Ixora brachiata	15.0144	74.3912	560
1754	Ans02	Anshi2	Diospyros candolleana	15.0144	74.3912	560
1755	Ans02	Anshi2	Mimusops elengi	15.0144	74.3912	560
1756	Ans02	Anshi2	Syzygium cumini	15.0144	74.3912	560
1757	Ans02	Anshi2	Olea dioica	15.0144	74.3912	560
1758	Ans02	Anshi2	Beilschmiedia dalzellii	15.0144	74.3912	560
1759	Ans02	Anshi2	Cinnamomum malabatrum	15.0144	74.3912	560
1760	Ans02	Anshi2	Cinnamomum malabatrum	15.0144	74.3912	560
1761	Ans02	Anshi2	Memecylon talbotianum	15.0144	74.3912	560
1762	Ans02	Anshi2	Cinnamomum malabatrum	15.0144	74.3912	560
1763	Ans02	Anshi2	Ixora brachiata	15.0144	74.3912	560
1764	Ans02	Anshi2	Beilschmiedia dalzellii	15.0144	74.3912	560
1766	Ans02	Anshi2	Flacourtia montana	15.0144	74.3912	560
1767	Ans02	Anshi2	Olea dioica	15.0144	74.3912	560
1768	Ans02	Anshi2	Terminalia tomentosa	15.0144	74.3912	560
1769	Ans02	Anshi2	Flacourtia montana	15.0144	74.3912	560
1770	Ans02	Anshi2	Nothopegia racemosa	15.0144	74.3912	560
1771	Ans02	Anshi2	Terminalia tomentosa	15.0144	74.3912	560
1772	Ans02	Anshi2	Cinnamomum malabatrum	15.0144	74.3912	560
1773	Ans02	Anshi2	Cinnamomum malabatrum	15.0144	74.3912	560
1774	Ans02	Anshi2	Ixora brachiata	15.0144	74.3912	560
1775	Ans02	Anshi2	Psychotria dalzellii	15.0144	74.3912	560
1776	Ans02	Anshi2	Flacourtia montana	15.0144	74.3912	560
1777	Ans02	Anshi2	Memecylon talbotianum	15.0144	74.3912	560
1778	Ans02	Anshi2	Holigarna grahamii	15.0144	74.3912	560
1779	Ans02	Anshi2	Olea dioica	15.0144	74.3912	560
1780	Ans02	Anshi2	Persea macrantha	15.0144	74.3912	560
1781	Ans02	Anshi2	Nothopegia racemosa	15.0144	74.3912	560
1782	Ans02	Anshi2	Ixora brachiata	15.0144	74.3912	560
1783	Ans02	Anshi2	Persea macrantha	15.0144	74.3912	560
1784	Ans02	Anshi2	Persea macrantha	15.0144	74.3912	560
1785	Ans02	Anshi2	Terminalia tomentosa	15.0144	74.3912	560
1786	Ans02	Anshi2	Symplocos racemosa	15.0144	74.3912	560
1787	Ans02	Anshi2	Cinnamomum malabatrum	15.0144	74.3912	560
1788	Ans02	Anshi2	Memecylon talbotianum	15.0144	74.3912	560
1789	Ans02	Anshi2	Flacourtia montana	15.0144	74.3912	560
1790	Ans02	Anshi2	Ixora brachiata	15.0144	74.3912	560
1791	Ans02	Anshi2	Ardisia solanacea	15.0144	74.3912	560
1792	Ans02	Anshi2	Ixora brachiata	15.0144	74.3912	560
1793	Ans02	Anshi2	Symplocos racemosa	15.0144	74.3912	560
1794	Ans02	Anshi2	Nothopegia racemosa	15.0144	74.3912	560
1795	Ans02	Anshi2	Memecylon talbotianum	15.0144	74.3912	560
1796	Ans02	Anshi2	Terminalia tomentosa	15.0144	74.3912	560
1797	Ans02	Anshi2	Olea dioica	15.0144	74.3912	560
1798	Ans02	Anshi2	Holigarna grahamii	15.0144	74.3912	560
1799	Ans02	Anshi2	Holigarna grahamii	15.0144	74.3912	560
1800	Ans02	Anshi2	Memecylon talbotianum	15.0144	74.3912	560
1802	Ans02	Anshi2	Diospyros paniculata	15.0144	74.3912	560
1803	Ans02	Anshi2	Flacourtia montana	15.0144	74.3912	560
1804	Ans02	Anshi2	Memecylon talbotianum	15.0144	74.3912	560
1805	Ans02	Anshi2	Olea dioica	15.0144	74.3912	560
1806	Ans02	Anshi2	Dysoxylum binectariferum	15.0144	74.3912	560
1807	Ans02	Anshi2	Symplocos racemosa	15.0144	74.3912	560
1808	Ans02	Anshi2	Symplocos racemosa	15.0144	74.3912	560
1809	Ans02	Anshi2	Syzygium cumini	15.0144	74.3912	560
1810	Ans02	Anshi2	Hydnocarpus pentandra	15.0144	74.3912	560
1811	Ans02	Anshi2	Tabernaemontana heyneana	15.0144	74.3912	560
1812	Ans02	Anshi2	Olea dioica	15.0144	74.3912	560
1813	Ans02	Anshi2	Olea dioica	15.0144	74.3912	560
1814	Ans02	Anshi2	Flacourtia montana	15.0144	74.3912	560
1815	Ans02	Anshi2	Aporosa lindleyana	15.0144	74.3912	560
1816	Ans02	Anshi2	Olea dioica	15.0144	74.3912	560
1817	Ans02	Anshi2	Holigarna grahamii	15.0144	74.3912	560
1818	Ans02	Anshi2	Mangifera indica	15.0144	74.3912	560
1819	Ans02	Anshi2	Olea dioica	15.0144	74.3912	560
1820	Ans02	Anshi2	Symplocos racemosa	15.0144	74.3912	560
1821	Ans02	Anshi2	Memecylon talbotianum	15.0144	74.3912	560
1822	Ans02	Anshi2	Persea macrantha	15.0144	74.3912	560
1823	Ans02	Anshi2	Nothopegia racemosa	15.0144	74.3912	560
1824	Ans02	Anshi2	Olea dioica	15.0144	74.3912	560
1825	Ans02	Anshi2	Ixora brachiata	15.0144	74.3912	560
1826	Ans02	Anshi2	Nothopegia racemosa	15.0144	74.3912	560
1827	Ans02	Anshi2	Psychotria dalzellii	15.0144	74.3912	560
1828	Ans02	Anshi2	Olea dioica	15.0144	74.3912	560
1829	Ans02	Anshi2	Terminalia tomentosa	15.0144	74.3912	560
1830	Ans02	Anshi2	Ixora brachiata	15.0144	74.3912	560
1831	Ans02	Anshi2	Olea dioica	15.0144	74.3912	560
1832	Ans02	Anshi2	Symplocos racemosa	15.0144	74.3912	560
1833	Ans02	Anshi2	Symplocos racemosa	15.0144	74.3912	560
1834	Ans02	Anshi2	Symplocos racemosa	15.0144	74.3912	560
1835	Ans02	Anshi2	Symplocos racemosa	15.0144	74.3912	560
1836	Ans02	Anshi2	Memecylon talbotianum	15.0144	74.3912	560
1837	Ans02	Anshi2	Symplocos racemosa	15.0144	74.3912	560
1838	Ans02	Anshi2	Symplocos racemosa	15.0144	74.3912	560
1839	Ans02	Anshi2	Symplocos racemosa	15.0144	74.3912	560
1840	Ans02	Anshi2	Symplocos racemosa	15.0144	74.3912	560
1841	Ans02	Anshi2	Olea dioica	15.0144	74.3912	560
1842	Ans02	Anshi2	Symplocos racemosa	15.0144	74.3912	560
1843	Ans03	Anshi3	Symplocos racemosa	15.0068	74.3886	481
1844	Ans03	Anshi3	Symplocos racemosa	15.0068	74.3886	481
1845	Ans03	Anshi3	Symplocos racemosa	15.0068	74.3886	481
1846	Ans03	Anshi3	Symplocos racemosa	15.0068	74.3886	481
1847	Ans03	Anshi3	Memecylon umbellatum	15.0068	74.3886	481
1848	Ans03	Anshi3	Calophyllum apetalum	15.0068	74.3886	481
1849	Ans03	Anshi3	Ixora brachiata	15.0068	74.3886	481
1851	Ans03	Anshi3	Nothopegia racemosa	15.0068	74.3886	481
1852	Ans03	Anshi3	Terminalia tomentosa	15.0068	74.3886	481
1853	Ans03	Anshi3	Olea dioica	15.0068	74.3886	481
1854	Ans03	Anshi3	Calophyllum apetalum	15.0068	74.3886	481
1855	Ans03	Anshi3	Ixora brachiata	15.0068	74.3886	481
1856	Ans03	Anshi3	Ixora brachiata	15.0068	74.3886	481
1857	Ans03	Anshi3	Calophyllum apetalum	15.0068	74.3886	481
1858	Ans03	Anshi3	Calophyllum apetalum	15.0068	74.3886	481
1859	Ans03	Anshi3	Aporosa lindleyana	15.0068	74.3886	481
1860	Ans03	Anshi3	Canthium dicoccum	15.0068	74.3886	481
1861	Ans03	Anshi3	Ixora brachiata	15.0068	74.3886	481
1862	Ans03	Anshi3	Aporosa lindleyana	15.0068	74.3886	481
1863	Ans03	Anshi3	Xantolis tomentosa	15.0068	74.3886	481
1864	Ans03	Anshi3	Olea dioica	15.0068	74.3886	481
1865	Ans03	Anshi3	Canthium dicoccum	15.0068	74.3886	481
1866	Ans03	Anshi3	Memecylon talbotianum	15.0068	74.3886	481
1867	Ans03	Anshi3	Diospyros candolleana	15.0068	74.3886	481
1868	Ans03	Anshi3	Calophyllum apetalum	15.0068	74.3886	481
1869	Ans03	Anshi3	Diospyros candolleana	15.0068	74.3886	481
1870	Ans03	Anshi3	Xantolis tomentosa	15.0068	74.3886	481
1871	Ans03	Anshi3	Diospyros candolleana	15.0068	74.3886	481
1873	Ans03	Anshi3	Diospyros candolleana	15.0068	74.3886	481
1874	Ans03	Anshi3	Terminalia tomentosa	15.0068	74.3886	481
1875	Ans03	Anshi3	Alseodaphne semecarpifolia	15.0068	74.3886	481
1876	Ans03	Anshi3	Symplocos racemosa	15.0068	74.3886	481
1877	Ans03	Anshi3	Symplocos racemosa	15.0068	74.3886	481
1878	Ans03	Anshi3	Garcinia indica	15.0068	74.3886	481
1879	Ans03	Anshi3	Olea dioica	15.0068	74.3886	481
1880	Ans03	Anshi3	Calophyllum apetalum	15.0068	74.3886	481
1881	Ans03	Anshi3	Diospyros candolleana	15.0068	74.3886	481
1882	Ans03	Anshi3	Diospyros candolleana	15.0068	74.3886	481
1883	Ans03	Anshi3	Symplocos racemosa	15.0068	74.3886	481
1884	Ans03	Anshi3	Olea dioica	15.0068	74.3886	481
1885	Ans03	Anshi3	Symplocos racemosa	15.0068	74.3886	481
1886	Ans03	Anshi3	Diospyros candolleana	15.0068	74.3886	481
1887	Ans03	Anshi3	Actinodaphne malabarica	15.0068	74.3886	481
1888	Ans03	Anshi3	Symplocos racemosa	15.0068	74.3886	481
1889	Ans03	Anshi3	Holigarna grahamii	15.0068	74.3886	481
1890	Ans03	Anshi3	Symplocos racemosa	15.0068	74.3886	481
1891	Ans03	Anshi3	Symplocos racemosa	15.0068	74.3886	481
1892	Ans03	Anshi3	Diospyros candolleana	15.0068	74.3886	481
1894	Ans03	Anshi3	Diospyros candolleana	15.0068	74.3886	481
1895	Ans03	Anshi3	Beilschmiedia dalzellii	15.0068	74.3886	481
1896	Ans03	Anshi3	Diospyros candolleana	15.0068	74.3886	481
1897	Ans03	Anshi3	Calophyllum apetalum	15.0068	74.3886	481
1898	Ans03	Anshi3	Symplocos racemosa	15.0068	74.3886	481
1899	Ans03	Anshi3	Calophyllum apetalum	15.0068	74.3886	481
1900	Ans03	Anshi3	Diospyros candolleana	15.0068	74.3886	481
1901	Ans03	Anshi3	Symplocos racemosa	15.0068	74.3886	481
1902	Ans03	Anshi3	Terminalia tomentosa	15.0068	74.3886	481
1903	Ans03	Anshi3	Symplocos racemosa	15.0068	74.3886	481
1904	Ans03	Anshi3	Cinnamomum malabatrum	15.0068	74.3886	481
1905	Ans03	Anshi3	Symplocos racemosa	15.0068	74.3886	481
1906	Ans03	Anshi3	Xantolis tomentosa	15.0068	74.3886	481
1907	Ans03	Anshi3	Diospyros candolleana	15.0068	74.3886	481
1908	Ans03	Anshi3	Terminalia tomentosa	15.0068	74.3886	481
1909	Ans03	Anshi3	Diospyros candolleana	15.0068	74.3886	481
1910	Ans03	Anshi3	Nothopegia racemosa	15.0068	74.3886	481
1911	Ans03	Anshi3	Beilschmiedia dalzellii	15.0068	74.3886	481
1913	Ans03	Anshi3	Olea dioica	15.0068	74.3886	481
1914	Ans03	Anshi3	Calophyllum apetalum	15.0068	74.3886	481
1915	Ans03	Anshi3	Memecylon umbellatum	15.0068	74.3886	481
1916	Ans03	Anshi3	Diospyros candolleana	15.0068	74.3886	481
1917	Ans03	Anshi3	Diospyros candolleana	15.0068	74.3886	481
1918	Ans03	Anshi3	Diospyros candolleana	15.0068	74.3886	481
1919	Ans03	Anshi3	Calophyllum apetalum	15.0068	74.3886	481
1920	Ans03	Anshi3	Syzygium hemisphericum	15.0068	74.3886	481
1921	Ans03	Anshi3	Diospyros candolleana	15.0068	74.3886	481
1922	Ans03	Anshi3	Memecylon talbotianum	15.0068	74.3886	481
1923	Ans03	Anshi3	Syzygium hemisphericum	15.0068	74.3886	481
1924	Ans03	Anshi3	Calophyllum apetalum	15.0068	74.3886	481
1925	Ans03	Anshi3	Flacourtia montana	15.0068	74.3886	481
1926	Ans03	Anshi3	Olea dioica	15.0068	74.3886	481
1927	Ans03	Anshi3	Diospyros candolleana	15.0068	74.3886	481
1928	Ans03	Anshi3	Mimusops elengi	15.0068	74.3886	481
1929	Ans03	Anshi3	Symplocos racemosa	15.0068	74.3886	481
1930	Ans03	Anshi3	Symplocos racemosa	15.0068	74.3886	481
1931	Ans03	Anshi3	Cinnamomum malabatrum	15.0068	74.3886	481
1932	Ans03	Anshi3	Symplocos racemosa	15.0068	74.3886	481
1933	Ans03	Anshi3	Olea dioica	15.0068	74.3886	481
1934	Ans03	Anshi3	Calophyllum apetalum	15.0068	74.3886	481
1935	Ans03	Anshi3	Canthium dicoccum	15.0068	74.3886	481
1936	Ans03	Anshi3	Terminalia tomentosa	15.0068	74.3886	481
1937	Ans03	Anshi3	Symplocos racemosa	15.0068	74.3886	481
1938	Ans03	Anshi3	Symplocos racemosa	15.0068	74.3886	481
1939	Ans03	Anshi3	Memecylon umbellatum	15.0068	74.3886	481
1940	Ans03	Anshi3	Calophyllum apetalum	15.0068	74.3886	481
1941	Ans03	Anshi3	Aporosa lindleyana	15.0068	74.3886	481
1942	Ans03	Anshi3	Symplocos racemosa	15.0068	74.3886	481
1943	Ans03	Anshi3	Olea dioica	15.0068	74.3886	481
1944	Ans03	Anshi3	Symplocos racemosa	15.0068	74.3886	481
1945	Ans03	Anshi3	Symplocos racemosa	15.0068	74.3886	481
1946	Ans03	Anshi3	Terminalia tomentosa	15.0068	74.3886	481
1947	Ans03	Anshi3	Hopea ponga	15.0068	74.3886	481
1948	Ans03	Anshi3	Olea dioica	15.0068	74.3886	481
1949	Ans03	Anshi3	Symplocos racemosa	15.0068	74.3886	481
1950	Ans03	Anshi3	Terminalia tomentosa	15.0068	74.3886	481
1951	Ans03	Anshi3	Aporosa lindleyana	15.0068	74.3886	481
1952	Ans03	Anshi3	Symplocos racemosa	15.0068	74.3886	481
1953	Ans03	Anshi3	Diospyros candolleana	15.0068	74.3886	481
1954	Ans03	Anshi3	Symplocos racemosa	15.0068	74.3886	481
1955	Ans03	Anshi3	Symplocos racemosa	15.0068	74.3886	481
1956	Ans03	Anshi3	Garcinia indica	15.0068	74.3886	481
1957	Ans03	Anshi3	Diospyros candolleana	15.0068	74.3886	481
1959	Ans03	Anshi3	Terminalia tomentosa	15.0068	74.3886	481
1960	Ans03	Anshi3	Diospyros candolleana	15.0068	74.3886	481
1961	Ans03	Anshi3	Olea dioica	15.0068	74.3886	481
1962	Ans03	Anshi3	Terminalia tomentosa	15.0068	74.3886	481
1963	Ans03	Anshi3	Olea dioica	15.0068	74.3886	481
1964	Ans03	Anshi3	Olea dioica	15.0068	74.3886	481
1965	Ans03	Anshi3	Diospyros candolleana	15.0068	74.3886	481
1966	Ans03	Anshi3	Terminalia tomentosa	15.0068	74.3886	481
1967	Ans03	Anshi3	Memecylon umbellatum	15.0068	74.3886	481
1968	Ans03	Anshi3	Symplocos racemosa	15.0068	74.3886	481
1971	Ans03	Anshi3	Symplocos racemosa	15.0068	74.3886	481
1972	Ans03	Anshi3	Symplocos racemosa	15.0068	74.3886	481
1973	Ans03	Anshi3	Diospyros candolleana	15.0068	74.3886	481
1974	Ans03	Anshi3	Canthium dicoccum	15.0068	74.3886	481
1975	Ans03	Anshi3	Xantolis tomentosa	15.0068	74.3886	481
1976	Ans03	Anshi3	Aporosa lindleyana	15.0068	74.3886	481
1977	Ans03	Anshi3	Symplocos racemosa	15.0068	74.3886	481
1978	Ans03	Anshi3	Diospyros candolleana	15.0068	74.3886	481
1979	Ans03	Anshi3	Symplocos racemosa	15.0068	74.3886	481
1980	Ans03	Anshi3	Diospyros candolleana	15.0068	74.3886	481
1981	Ans03	Anshi3	Symplocos racemosa	15.0068	74.3886	481
1982	Ans03	Anshi3	Symplocos racemosa	15.0068	74.3886	481
1983	Ans03	Anshi3	Xantolis tomentosa	15.0068	74.3886	481
1984	Ans03	Anshi3	Terminalia tomentosa	15.0068	74.3886	481
1985	Ans03	Anshi3	Acronychia pedunculata	15.0068	74.3886	481
1986	Ans03	Anshi3	Garcinia indica	15.0068	74.3886	481
1987	Ans03	Anshi3	Ixora brachiata	15.0068	74.3886	481
1988	Ans03	Anshi3	Symplocos racemosa	15.0068	74.3886	481
1989	Ans03	Anshi3	Aporosa lindleyana	15.0068	74.3886	481
1990	Ans03	Anshi3	Terminalia tomentosa	15.0068	74.3886	481
1991	Ans03	Anshi3	Symplocos racemosa	15.0068	74.3886	481
1992	Ans03	Anshi3	Ixora brachiata	15.0068	74.3886	481
1993	Ans03	Anshi3	Acronychia pedunculata	15.0068	74.3886	481
1994	Ans03	Anshi3	Xantolis tomentosa	15.0068	74.3886	481
1995	Ans03	Anshi3	Calophyllum apetalum	15.0068	74.3886	481
1996	Ans03	Anshi3	Diospyros candolleana	15.0068	74.3886	481
1997	Ans03	Anshi3	Ixora brachiata	15.0068	74.3886	481
1998	Ans03	Anshi3	Ixora brachiata	15.0068	74.3886	481
1999	Ans03	Anshi3	Xantolis tomentosa	15.0068	74.3886	481
2000	Ans03	Anshi3	Olea dioica	15.0068	74.3886	481
2001	Ans03	Anshi3	Aporosa lindleyana	15.0068	74.3886	481
2002	Ans03	Anshi3	Olea dioica	15.0068	74.3886	481
2003	Ans03	Anshi3	Syzygium cumini	15.0068	74.3886	481
2004	Ans03	Anshi3	Olea dioica	15.0068	74.3886	481
2005	Ans03	Anshi3	Symplocos racemosa	15.0068	74.3886	481
2006	Ans03	Anshi3	Diospyros candolleana	15.0068	74.3886	481
2007	Ans03	Anshi3	Vitex altissima	15.0068	74.3886	481
2008	Ans03	Anshi3	Memecylon talbotianum	15.0068	74.3886	481
2009	Ans03	Anshi3	Symplocos racemosa	15.0068	74.3886	481
2010	Ans03	Anshi3	Symplocos racemosa	15.0068	74.3886	481
2011	Ans03	Anshi3	Symplocos racemosa	15.0068	74.3886	481
2012	Ans04	Anshi4	Ixora brachiata	15.0031	74.3972	547
2013	Ans04	Anshi4	Holigarna grahamii	15.0031	74.3972	547
2014	Ans04	Anshi4	Diospyros candolleana	15.0031	74.3972	547
2015	Ans04	Anshi4	Memecylon talbotianum	15.0031	74.3972	547
2016	Ans04	Anshi4	Diospyros candolleana	15.0031	74.3972	547
2017	Ans04	Anshi4	Canthium dicoccum	15.0031	74.3972	547
2018	Ans04	Anshi4	Olea dioica	15.0031	74.3972	547
2019	Ans04	Anshi4	Olea dioica	15.0031	74.3972	547
2020	Ans04	Anshi4	Memecylon talbotianum	15.0031	74.3972	547
2021	Ans04	Anshi4	Diospyros candolleana	15.0031	74.3972	547
2022	Ans04	Anshi4	Olea dioica	15.0031	74.3972	547
2023	Ans04	Anshi4	Calophyllum apetalum	15.0031	74.3972	547
2024	Ans04	Anshi4	Casearia ovata	15.0031	74.3972	547
2025	Ans04	Anshi4	Mimusops elengi	15.0031	74.3972	547
2026	Ans04	Anshi4	Terminalia tomentosa	15.0031	74.3972	547
2027	Ans04	Anshi4	Olea dioica	15.0031	74.3972	547
2028	Ans04	Anshi4	Calophyllum apetalum	15.0031	74.3972	547
2030	Ans04	Anshi4	Diospyros candolleana	15.0031	74.3972	547
2031	Ans04	Anshi4	Olea dioica	15.0031	74.3972	547
2032	Ans04	Anshi4	Calophyllum apetalum	15.0031	74.3972	547
2033	Ans04	Anshi4	Mimusops elengi	15.0031	74.3972	547
2034	Ans04	Anshi4	Knema attenuata	15.0031	74.3972	547
2035	Ans04	Anshi4	Terminalia tomentosa	15.0031	74.3972	547
2036	Ans04	Anshi4	Terminalia tomentosa	15.0031	74.3972	547
2037	Ans04	Anshi4	Olea dioica	15.0031	74.3972	547
2038	Ans04	Anshi4	Olea dioica	15.0031	74.3972	547
2039	Ans04	Anshi4	Olea dioica	15.0031	74.3972	547
2040	Ans04	Anshi4	Memecylon umbellatum	15.0031	74.3972	547
2041	Ans04	Anshi4	Ixora brachiata	15.0031	74.3972	547
2042	Ans04	Anshi4	Aglaia elaeagnoidea	15.0031	74.3972	547
2043	Ans04	Anshi4	Psychotria dalzellii	15.0031	74.3972	547
2044	Ans04	Anshi4	Ixora nigricans	15.0031	74.3972	547
2045	Ans04	Anshi4	Olea dioica	15.0031	74.3972	547
2046	Ans04	Anshi4	Memecylon talbotianum	15.0031	74.3972	547
2047	Ans04	Anshi4	Olea dioica	15.0031	74.3972	547
2048	Ans04	Anshi4	Syzygium cumini	15.0031	74.3972	547
2049	Ans04	Anshi4	Calophyllum apetalum	15.0031	74.3972	547
2050	Ans04	Anshi4	Olea dioica	15.0031	74.3972	547
2051	Ans04	Anshi4	Aglaia elaeagnoidea	15.0031	74.3972	547
2052	Ans04	Anshi4	Aglaia elaeagnoidea	15.0031	74.3972	547
2053	Ans04	Anshi4	Aglaia elaeagnoidea	15.0031	74.3972	547
2054	Ans04	Anshi4	Aglaia elaeagnoidea	15.0031	74.3972	547
2055	Ans04	Anshi4	Holigarna grahamii	15.0031	74.3972	547
2056	Ans04	Anshi4	Aglaia elaeagnoidea	15.0031	74.3972	547
2057	Ans04	Anshi4	Holigarna grahamii	15.0031	74.3972	547
2058	Ans04	Anshi4	Terminalia tomentosa	15.0031	74.3972	547
2059	Ans04	Anshi4	Diospyros candolleana	15.0031	74.3972	547
2060	Ans04	Anshi4	Aglaia elaeagnoidea	15.0031	74.3972	547
2061	Ans04	Anshi4	Diospyros candolleana	15.0031	74.3972	547
2062	Ans04	Anshi4	Olea dioica	15.0031	74.3972	547
2063	Ans04	Anshi4	Knema attenuata	15.0031	74.3972	547
2064	Ans04	Anshi4	Diospyros candolleana	15.0031	74.3972	547
2065	Ans04	Anshi4	Ixora brachiata	15.0031	74.3972	547
2066	Ans04	Anshi4	Diospyros candolleana	15.0031	74.3972	547
2067	Ans04	Anshi4	Ixora brachiata	15.0031	74.3972	547
2068	Ans04	Anshi4	Memecylon umbellatum	15.0031	74.3972	547
2069	Ans04	Anshi4	Knema attenuata	15.0031	74.3972	547
2070	Ans04	Anshi4	Casearia ovata	15.0031	74.3972	547
2071	Ans04	Anshi4	Holigarna grahamii	15.0031	74.3972	547
2072	Ans04	Anshi4	Holigarna grahamii	15.0031	74.3972	547
2073	Ans04	Anshi4	Diospyros candolleana	15.0031	74.3972	547
2074	Ans04	Anshi4	Nothopegia racemosa	15.0031	74.3972	547
2075	Ans04	Anshi4	Beilschmiedia dalzellii	15.0031	74.3972	547
2076	Ans04	Anshi4	Beilschmiedia dalzellii	15.0031	74.3972	547
2077	Ans04	Anshi4	Memecylon umbellatum	15.0031	74.3972	547
[truncated: 17,068 more rows]
